# Supplementary material for: Transcriptome analysis reveals multiple targets of erythritol-related transcription factor EUF1 in unconventional yeast Yarrowia Lipolytica
Source: Microb Cell Fact. 2024 Mar 12;23:77. doi: 10.1186/s12934-024-02354-9 (PMC10935855; doi:10.1186/s12934-024-02354-9)
Supplement: Supplementary file 1 — Supplementary Material 1 [file 12934_2024_2354_MOESM1_ESM.xlsx]

## Sheet: up-regulated
upregulated in ALL conditions
Gene	up/down	time	medium	UniProt ID	Protein info (UniProt)	Panther family (Panther)	Panther protein class (Panther)	KO (KEGG)	GO Biological Proces (InterPro)	GO Molecular (InterPro)	Category
YALI0A09262g	up	all	all	F2Z604	Peptidase_S8 domain-containing protein	PROPROTEIN CONVERTASE SUBTILISIN/KEXIN TYPE 9 (PTHR43806:SF11)	serine protease		proteolysis (GO:0006508)	serine-type peptidase activity (GO:0008236), serine-type endopeptidase activity (GO:0004252)	protein degradation
YALI0C12364g	up	all	all	Q6CC55		TRANSCRIPTION FACTOR YY1-RELATED (PTHR14003:SF1)	C2H2 zinc finger transcription factor	K09206 krueppel-like factor 5			RNA metabolism and transcription
YALI0C17567g	up	all	all								unknown
YALI0E31757g	up	all	all						regulation of transcription, DNA-templated (GO:0006355)	sequence-specific DNA binding (GO:0043565), zinc ion binding (GO:0008270)	RNA metabolism and transcription
upregulated on glycerol/glucose at 24h
Gene	up/down	time	medium	UniProt ID	Protein info (UniProt)	Panther family (Panther)	Panther protein class (Panther)	KO (KEGG)	GO Biological Proces (InterPro)	GO Molecular (InterPro)
YALI0A02497g	up	24	gluk
YALI0A07249g	up	24	gluk
YALI0B19008g	up	24	gluk	Q6CE30	MFS domain-containing protein	MFS DOMAIN-CONTAINING PROTEIN (PTHR23511:SF4)			transmembrane transport (GO:0055085)	transmembrane transporter activity (GO:0022857)
YALI0C03487g	up	24	gluk
YALI0C13178g	up	24	gluk							protein dimerization activity (GO:0046983)
YALI0D10813g	up	24	gluk	Q6C9J1	PLCXc domain-containing protein	PLCXC DOMAIN-CONTAINING PROTEIN-RELATED (PTHR13593:SF113)		K01771 1-phosphatidyli sitol phosphodiesterase	lipid metabolic process (GO:0006629	phosphoric diester hydrolase activity (GO:0008081
YALI0F08041g	up	24	gluk
upregulated on glycerol/erythritol at 24h
Gene	up/down	time	medium	UniProt ID	Protein info (UniProt)	Panther family (Panther)	Panther protein class (Panther)	KO (KEGG)	GO Biological Proces (InterPro)	GO Molecular (InterPro)
YALI0A11781g	up	24	ery	Q6CH71	Histone H4	HISTONE H4 (PTHR10484:SF0)	histone
YALI0B01914g	up	24	ery	Q6CG07		TRANSPORTER SEO1-RELATED (PTHR43791:SF15)	primary active transporter		transmembrane transport (GO:0055085)	transmembrane transporter activity (GO:0022857)
YALI0B19008g	up	24	ery	Q6CE30	MFS domain-containing protein	MFS DOMAIN-CONTAINING PROTEIN (PTHR23511:SF4)			transmembrane transport (GO:0055085)	transmembrane transporter activity (GO:0022857)
YALI0B19602g	up	24	ery	Q6CE10	HTH APSES-type domain-containing protein	PROTEIN SOK2-RELATED (PTHR47792:SF1)		K12763 enhanced filamentous growth protein 1		DNA binding (GO:0003677)
YALI0C00803g	up	24	ery	Q6CDG1	Carboxypeptidase	CARBOXYPEPTIDASE Y (PTHR11802:SF113)	serine protease	K13289 cathepsin A (carboxypeptidase C)	proteolysis (GO:0006508)	serine-type carboxypeptidase activity (GO:0004185)
YALI0C04730g	up	24	ery	Q6CD11	MFS domain-containing protein	MFS DOMAIN-CONTAINING PROTEIN (PTHR48022:SF68)	transporter		transmembrane transport (GO:0055085	transmembrane transporter activity (GO:0022857)
YALI0C06259g	up	24	ery
YALI0C08965g	up	24	ery
YALI0C09482g	up	24	ery						regulation of transcription, DNA-templated (GO:0006355)	DNA-binding transcription factor activity, RNA polymerase II-specific (GO:0000981), zinc ion binding (GO:0008270)
YALI0C13244g	up	24	ery	Q6CC25	F-box domain-containing protein	F-BOX/TPR REPEAT PROTEIN POF3 (PTHR16134:SF130)				protein binding (GO:0005515)
YALI0C15807g	up	24	ery	Q6CBT1		UREA ACTIVE TRANSPORTER (PTHR46154:SF4)		K20989 urea-proton symporter	transmembrane transport (GO:0055085), urea transmembrane transport (GO:0071918)	transmembrane transporter activity (GO:0022857), urea transmembrane transporter activity (GO:0015204)
YALI0C21538g	up	24	ery	Q6CB66		INCREASED SODIUM TOLERANCE PROTEIN 2 (PTHR12308:SF73)
YALI0D00132g	up	24	ery	Q6CAT5	MFS domain-containing protein	MFS DOMAIN-CONTAINING PROTEIN (PTHR48020:SF25)	transporter		transmembrane transport (GO:0055085)	transmembrane transporter activity (GO:0022857)
YALI0D00869g	up	24	ery	Q6CAQ2	Amidase	AMIDASE C550.07-RELATED (PTHR46072:SF4)		K01426 amidase
YALI0D02453g	up	24	ery	Q6CAI6		ETHANOLAMINE UTILIZATION PROTEIN EUTQ (PTHR36169:SF1)
YALI0D05203g	up	24	ery
YALI0D05401g	up	24	ery	Q6CA69		SIDEROPHORE IRON TRANSPORTER 1-RELATED (PTHR23501:SF87)	secondary carrier transporter		transmembrane transport (GO:0055085)	transmembrane transporter activity (GO:0022857)
YALI0D05467g	up	24	ery	F2Z6F1		NADH-UBIQUINONE OXIDOREDUCTASE 75 KDA SUBUNIT, MITOCHONDRIAL (PTHR11615:SF6)	dehydrogenase	K03934 NADH dehydrogenase (ubiqui ne) Fe-S protein 1 [EC:7.1.1.2]	ATP synthesis coupled electron transport (GO:0042773)	NADH dehydrogenase (ubiqui ne) activity (GO:0008137), oxidoreductase activity (GO:0016491), iron-sulfur cluster binding (GO:0051536), oxidoreductase activity, acting on NAD(P)H (GO:0016651)
YALI0D24816g	up	24	ery
YALI0E20845g	up	24	ery	Q6C557	Metallophos domain-containing protein	METALLOPHOS DOMAIN-CONTAINING PROTEIN (PTHR10340:SF27)	phosphodiesterase	K12350 sphingomyelin phosphodiesterase [EC:3.1.4.12]		hydrolase activity (GO:0016787)
YALI0E27247g	up	24	ery	Q6C4F3	MFS domain-containing protein	MFS DOMAIN-CONTAINING PROTEIN (PTHR43791:SF18)	primary active transporter		transmembrane transport (GO:0055085)	transmembrane transporter activity (GO:0022857)
YALI0E28259g	up	24	ery
YALI0E33363g	up	24	ery	Q6C3N7	Peptidase A1 domain-containing protein	ASPARTIC PROTEINASE 3-RELATED (PTHR47965:SF25)	protease		proteolysis (GO:0006508)	aspartic-type endopeptidase activity (GO:0004190)
YALI0F00374g	up	24	ery	Q6C3E6	Histone H4	HISTONE H4 (PTHR10484:SF0)	histone	K11254 histone H4	DNA-templated transcription, initiation (GO:0006352)	protein heterodimerization activity (GO:0046982), DNA binding (GO:0003677)
YALI0F08041g	up	24	ery
upregulated on glycerol/erythritol medium at both 24 and 33 h
Gene	up/down	time	medium	UniProt ID	Protein info (UniProt)	Panther family (Panther)	Panther protein class (Panther)	KO (KEGG)	GO Biological Proces (InterPro)	GO Molecular (InterPro)
YALI0B19602g	up	all	ery	Q6CE10	HTH APSES-type domain-containing protein	PROTEIN SOK2-RELATED (PTHR47792:SF1)		K12763 enhanced filamentous growth protein 1		DNA binding (GO:0003677)
YALI0C04730g	up	all	ery	Q6CD11	MFS domain-containing protein	MFS DOMAIN-CONTAINING PROTEIN (PTHR48022:SF68)	transporter		transmembrane transport (GO:0055085	transmembrane transporter activity (GO:0022857)
YALI0C06259g	up	all	ery
YALI0C09482g	up	all	ery						regulation of transcription, DNA-templated (GO:0006355)	DNA-binding transcription factor activity, RNA polymerase II-specific (GO:0000981), zinc ion binding (GO:0008270)
YALI0C21538g	up	all	ery	Q6CB66		INCREASED SODIUM TOLERANCE PROTEIN 2 (PTHR12308:SF73)
YALI0D00869g	up	all	ery	Q6CAQ2	Amidase	AMIDASE C550.07-RELATED (PTHR46072:SF4)		K01426 amidase
YALI0D05401g	up	all	ery	Q6CA69		SIDEROPHORE IRON TRANSPORTER 1-RELATED (PTHR23501:SF87)	secondary carrier transporter		transmembrane transport (GO:0055085)	transmembrane transporter activity (GO:0022857)
YALI0D24816g	up	all	ery
YALI0E33363g	up	all	ery	Q6C3N7	Peptidase A1 domain-containing protein	ASPARTIC PROTEINASE 3-RELATED (PTHR47965:SF25)	protease		proteolysis (GO:0006508)	aspartic-type endopeptidase activity (GO:0004190)
YALI0F00374g	up	all	ery	Q6C3E6	Histone H4	HISTONE H4 (PTHR10484:SF0)	histone	K11254 histone H4	DNA-templated transcription, initiation (GO:0006352)	protein heterodimerization activity (GO:0046982), DNA binding (GO:0003677)
YALI0F08041g	up	all	ery
upregulated at 33h on both glycerol/erythritol and glycerol/glucose media
Gene	up/down	time	medium	UniProt ID	Protein info (UniProt)	Panther family (Panther)	Panther protein class (Panther)	KO (KEGG)	GO Biological Proces (InterPro)	GO Molecular (InterPro)
YALI0A02497g	up	33	all								unknown
YALI0A15576g	up	33	all	Q6CGW3	MFS domain-containing protein	POLYAMINE TRANSPORTER 1 (PTHR23502:SF31)	secondary carrier transporter	K08157 MFS transporter, DHA1 family	transmembrane transport (GO:0055085)	transmembrane transporter activity (GO:0022857)	stress response and drug resistance
YALI0B05456g	up	33	all	Q6CFN2		MEDIUM-CHAIN ACYL-COA LIGASE ACSF2, MITOCHONDRIAL (PTHR43201:SF9)	ligase				lipid metabolism
YALI0B14619g	up	33	all	Q6CEM0		METHYLCROTONOYL-COA CARBOXYLASE SUBUNIT ALPHA, MITOCHONDRIAL-RELATED (PTHR18866:SF33)	ligase	K01968 3-methylcrotonyl-CoA carboxylase alpha subunit		metal ion binding (GO:0046872), ATP binding (GO:0005524)	nitrogen and amino-acid metabolism
YALI0B22550g	up	33	all	Q6CDN6	3-hydroxy-3-methylglutarate-CoA lyase	PYRUVATE CARBOXYLTRANSFERASE DOMAIN-CONTAINING PROTEIN (PTHR42738:SF7)	lyase	K01640 hydroxymethylglutaryl-CoA lyase		catalytic activity (GO:0003824), hydroxymethylglutaryl-CoA lyase activity (GO:0004419), oxo-acid-lyase activity (GO:0016833)	nitrogen and amino-acid metabolism
YALI0C00429g	up	33	all	Q6CDH7	AMPKBI domain-containing protein	5'-AMP-ACTIVATED PROTEIN KINASE SUBUNIT BETA-2 (PTHR10343:SF84)	kinase modulator	K07199 5'-AMP-activated protein kinase, regulatory beta subunit	regulation of protein kinase activity (GO:0045859), signal transduction (GO:0007165)	protein binding (GO:0005515)	stress response and drug resistance
YALI0C01199g	up	33	all								unknown
YALI0C04730g	up	33	all	Q6CD11	MFS domain-containing protein	MFS DOMAIN-CONTAINING PROTEIN (PTHR48022:SF68)	transporter		transmembrane transport (GO:0055085	transmembrane transporter activity (GO:0022857)	transporter
YALI0C09284g	up	33	all	Q6CCH6		ACETATE/BUTYRATE--COA LIGASE AAE7, PEROXISOMAL (PTHR43859:SF7)	ligase				carbohydrate and energy metabolism
YALI0C09482g	up	33	all						regulation of transcription, DNA-templated (GO:0006355)	DNA-binding transcription factor activity, RNA polymerase II-specific (GO:0000981), zinc ion binding (GO:0008270)	RNA metabolism and transcription
YALI0D01111g	up	33	all	Q6CAP1	MFS domain-containing protein	MFS DOMAIN-CONTAINING PROTEIN (PTHR48022:SF68)	transporter		transmembrane transport (GO:0055085)	transmembrane transporter activity (GO:0022857)	transporter
YALI0D05401g	up	33	all	Q6CA69		SIDEROPHORE IRON TRANSPORTER 1-RELATED (PTHR23501:SF87)	secondary carrier transporter		transmembrane transport (GO:0055085)	transmembrane transporter activity (GO:0022857)	ion homeostasis
YALI0D10813g	up	33	all	Q6C9J1	PLCXc domain-containing protein	PLCXC DOMAIN-CONTAINING PROTEIN-RELATED (PTHR13593:SF113)		K01771 1-phosphatidyli sitol phosphodiesterase	lipid metabolic process (GO:0006629	phosphoric diester hydrolase activity (GO:0008081	lipid metabolism
YALI0D14498g	up	33	all	Q6C938	Protein PNS1	PROTEIN PNS1 (PTHR12385:SF4)	secondary carrier transporter		transmembrane transport (GO:0055085)	transmembrane transporter activity (GO:0022857)	transporter
YALI0D19140g	up	33	all	Q6C8J4	Malate synthase	MALATE SYNTHASE 1-RELATED (PTHR42902:SF1)	transferase	K01638 malate synthase	glyoxylate cycle (GO:0006097)	malate synthase activity (GO:0004474), catalytic activity (GO:0003824)	carbohydrate and energy metabolism
YALI0D26411g	up	33	all								unknown
YALI0E00638g	up	33	all	Q6C7I2	Citrate synthase	CITRATE SYNTHASE 3, MITOCHONDRIAL (PTHR11739:SF15)	transferase	K01647 citrate synthase [EC:2.3.3.1]		transferase activity, transferring acyl groups, acyl groups converted into alkyl on transfer (GO:0046912)	carbohydrate and energy metabolism
YALI0E20691g	up	33	all	Q6C564		DIHYDROXYACETONE KINASE 1 (PTHR28629:SF1)	cyclase		glycerol metabolic process (GO:0006071)	glycerone kinase activity (GO:0004371), ATP binding (GO:0005524)	carbohydrate and energy metabolism
YALI0E26499g	up	33	all								unknown
YALI0E27291g	up	33	all	Q6C4F1		ACCUMULATION OF DYADS PROTEIN 2-RELATED (PTHR31123:SF1)		K07034 uncharacterized protein			unknown
YALI0E30965g	up	33	all	Q6C3Z9	Acetyl-CoA hydrolase	ACETYL-COA HYDROLASE (PTHR43609:SF1)	hydrolase		propionate metabolic process, methylcitrate cycle (GO:0019679), acetate metabolic process (GO:0006083)	acetyl-CoA hydrolase activity (GO:0003986), acetate CoA-transferase activity (GO:0008775)	carbohydrate and energy metabolism
YALI0E34672g	up	33	all	Q6C3I0	YALI0E34672p	SUCCINATE/FUMARATE MITOCHONDRIAL TRANSPORTER (PTHR45788:SF2)	transporter	K15100 solute carrier family 25 (mitochondrial citrate transporter), member 1	transmembrane transport (GO:0055085)		carbohydrate and energy metabolism
YALI0E34903g	up	33	all	Q6C3H0	MFS domain-containing protein	TRANSPORTER MCH2-RELATED (PTHR11360:SF78)	transporter		transmembrane transport (GO:0055085)	transmembrane transporter activity (GO:0022857)	transporter
YALI0F01584g	up	33	all	Q6C395	Triosephosphate isomerase	TRIOSEPHOSPHATE ISOMERASE (PTHR21139:SF2)	isomerase			triose-phosphate isomerase activity (GO:0004807), catalytic activity (GO:0003824)	carbohydrate and energy metabolism
YALI0F01606g	up	33	all	Q6C394		CHROMOSOME 1, WHOLE GENOME SHOTGUN SEQUENCE (PTHR28629:SF12)	cyclase		glycerol metabolic process (GO:0006071)	glycerone kinase activity (GO:0004371), ATP binding (GO:0005524)	carbohydrate and energy metabolism
YALI0F01628g	up	33	all	Q6C393		RIBOSE 5-PHOSPHATE ISOMERASE (PTHR43732:SF1)	isomerase	K01808 ribose 5-phosphate isomerase B	carbohydrate metabolic process (GO:0005975)	isomerase activity (GO:0016853)	carbohydrate and energy metabolism
YALI0F01650g	up	33	all	Q6C392		CHAIN DEHYDROGENASE, PUTATIVE (AFU_ORTHOLOGUE AFUA_4G08710)-RELATED (PTHR43008:SF11)	oxidoreductase			oxidoreductase activity (GO:0016491)	carbohydrate and energy metabolism
YALI0F02607g	up	33	all	Q6C351		3-HYDROXYISOBUTYRATE DEHYDROGENASE, MITOCHONDRIAL (PTHR22981:SF7)	dehydrogenase	K23146 3-hydroxyisobutyrate/3-hydroxypropionate dehydrogenase		oxidoreductase activity (GO:0016491), NAD binding (GO:0051287), NADP binding (GO:0050661)	nitrogen and amino-acid metabolism
YALI0F04169g	up	33	all	Q6C2Y0	Alpha-1,4 glucan phosphorylase	GLYCOGEN PHOSPHORYLASE (PTHR11468:SF3)	glycosyltransferase	K00688 glycogen phosphorylase	carbohydrate metabolic process (GO:0005975)	glycogen phosphorylase activity (GO:0008184), 1,4-alpha-oligoglucan phosphorylase activity (GO:0004645), pyridoxal phosphate binding (GO:0030170)	carbohydrate and energy metabolism
YALI0F05962g	up	33	all	Q6C2Q5	Acetyl-coenzyme A synthetase	ACETYL-COENZYME A SYNTHETASE 1 (PTHR24095:SF14)	ligase	K01895 acetyl-CoA synthetase	acetyl-CoA biosynthetic process from acetate (GO:0019427)	acetate-CoA ligase activity (GO:0003987), AMP binding (GO:0016208)	carbohydrate and energy metabolism
YALI0F10461g	up	33	all	Q6C266		DOMAIN PROTEIN, PUTATIVE (AFU_ORTHOLOGUE AFUA_5G10920)-RELATED (PTHR13018:SF26)		K21989 calcium permeable stress-gated cation channel			stress response and drug resistance
YALI0F21197g	up	33	all	Q6C0W4	Carn_acyltransf domain-containing protein	MITOCHONDRIAL CARNITINE O-ACETYLTRANSFERASE-RELATED (PTHR22589:SF29)	acyltransferase	K00624 carnitine O-acetyltransferase		transferase activity, transferring acyl groups (GO:0016746)	lipid metabolism
upregulated on glycerol/erythritol medium at 33h
Gene	up/down	time	type	UniProt ID	Protein info (UniProt)	Panther family (Panther)	Panther protein class (Panther)	KO (KEGG)	GO Biological Proces (InterPro)	GO Molecular (InterPro)	Category
YALI0A00176g	up	33	ery	Q6CIA5		PE REPEAT FAMILY PROTEIN (AFU_ORTHOLOGUE AFUA_4G13630) (PTHR44826:SF3)					unknown
YALI0A01650g	up	33	ery							protein binding (GO:0005515)	unknown
YALI0A04741g	up	33	ery						microtubule nucleation (GO:0007020), microtubule cytoskeleton organization (GO:0000226)	gamma-tubulin binding (GO:0043015)	intracellular trafficing
YALI0A06061g	up	33	ery								unknown
YALI0A10296g	up	33	ery	Q6CHC3		O-GLCNAC TRANSFERASE SUBUNIT P110 (PTHR44998:SF1)				protein binding (GO:0005515)	DNA metabolism and repair
YALI0A13695g	up	33	ery								unknown
YALI0A17193g	up	33	ery								unknown
YALI0B06094g	up	33	ery	Q6CFK7	DDHD domain-containing protein	LD21067P (PTHR23509:SF10)	phospholipase			metal ion binding (GO:0046872)	lipid metabolism
YALI0B06369g	up	33	ery	Q6CFJ7		CELL DIVISION CONTROL PROTEIN 45 HOMOLOG (PTHR10507:SF0)	replication origin binding protein	K06628 cell division control protein 45	DNA replication initiation (GO:0006270)		cell cycle
YALI0B06688g	up	33	ery								unknown
YALI0B07513g	up	33	ery	Q6CFF5		DNA EXCISION REPAIR PROTEIN ERCC-6-RELATED (PTHR45629:SF7)		K10875 DNA repair and recombination protein RAD54 and RAD54-like protein [EC:3.6.4.-]		nucleosome-dependent ATPase activity (GO:0070615), ATP binding (GO:0005524), hydrolase activity, acting on acid anhydrides (GO:0016817)	DNA metabolism and repair
YALI0B13090g	up	33	ery	Q6CET6	FAD-binding FR-type domain-containing protein	FERRIC REDUCTASE TRANSMEMBRANE COMPONENT 3-RELATED (PTHR32361:SF9)	oxidoreductase			oxidoreductase activity (GO:0016491)	ion homeostasis
YALI0B13112g	up	33	ery	Q6CET5	FAD-binding FR-type domain-containing protein	FERRIC REDUCTASE TRANSMEMBRANE COMPONENT 3-RELATED (PTHR32361:SF9)	oxidoreductase			oxidoreductase activity (GO:0016491)	ion homeostasis
YALI0B17028g	up	33	ery								unknown
YALI0B17204g	up	33	ery	Q6CEA6		SIGMA NON-OPIOID INTRACELLULAR RECEPTOR 1 (PTHR10868:SF1)	transmembrane signal receptor	K09829 C-8 sterol isomerase [EC:5.-.-.-]			biosynthesis of secondary metabolites
YALI0B19602g	up	all	ery	Q6CE10	HTH APSES-type domain-containing protein	PROTEIN SOK2-RELATED (PTHR47792:SF1)		K12763 enhanced filamentous growth protein 1		DNA binding (GO:0003677)	cell cycle
YALI0C00385g	up	33	ery	Q6CDH9	WD_REPEATS_REGION domain-containing protein	WD REPEAT-CONTAINING PROTEIN WDR-5.2-RELATED (PTHR42968:SF10)	scaffold/adaptor protein			protein binding (GO:0005515)	unknown
YALI0C00671g	up	33	ery	Q6CDG7	AAA domain-containing protein	CELL DIVISION CONTROL PROTEIN 6 HOMOLOG (PTHR10763:SF26)	replication origin binding protein	K02213 cell division control protein 6		ATP binding (GO:0005524), ATPase (GO:0016887)	cell cycle
YALI0C06259g	up	all	ery								unknown
YALI0C07458g	up	33	ery							DNA binding (GO:0003677)	unknown
YALI0C08965g	up	33	ery								unknown
YALI0C09119g	up	33	ery	Q6CCI5	Aldo_ket_red domain-containing protein	ALDO-KETO REDUCTASE FAMILY 1 MEMBER A1 (PTHR11732:SF421)	reductase	K18097 glycerol 2-dehydrogenase (NADP+) [EC:1.1.1.156]		D-threo-aldose 1-dehydrogenase activity (GO:0047834, oxidoreductase activity (GO:0016491)	carbohydrate and energy metabolism
YALI0C10901g	up	33	ery	Q6CCB3	Thymidylate synthase	THYMIDYLATE SYNTHASE (PTHR11548:SF2)	methyltransferase	K00560 thymidylate synthase [EC:2.1.1.45]	dTMP biosynthetic process (GO:0006231)	thymidylate synthase activity (GO:0004799)	nucleotide metabolism
YALI0C11077g	up	33	ery							protein binding (GO:0005515)	unknown
YALI0C13750g	up	33	ery	Q6CC08		DEFECTIVE CHORION-1 PROTEIN, FC177 ISOFORM (PTHR14596:SF72)					RNA metabolism and transcription
YALI0C16346g	up	33	ery							guanyl-nucleotide exchange factor activity (GO:0005085)	nucleotide metabolism
YALI0C16522g	up	33	ery	Q6CBQ5	MFS domain-containing protein	MFS DOMAIN-CONTAINING PROTEIN (PTHR48022:SF68)	transporter		transmembrane transport (GO:0055085)	membrane (GO:0016020), integral component of membrane (GO:0016021)	transporter
YALI0C18293g	up	33	ery								unknown
YALI0C19217g	up	33	ery	Q6CBF9		SISTER CHROMATID COHESION PROTEIN DCC1 (PTHR13395:SF6)	replication origin binding protein	K11271 sister chromatid cohesion protein DCC1	mitotic sister chromatid cohesion (GO:0007064)		DNA metabolism and repair
YALI0C21538g	up	all	ery	Q6CB66		INCREASED SODIUM TOLERANCE PROTEIN 2 (PTHR12308:SF73)					stress response and drug resistance
YALI0C23298g	up	33	ery	Q6CAY7		ACCUMULATION OF DYADS PROTEIN 2-RELATED (PTHR31123:SF1)		K07034 uncharacterized protein			unknown
YALI0D00869g	up	all	ery	Q6CAQ2	Amidase	AMIDASE C550.07-RELATED (PTHR46072:SF4)		K01426 amidase			nitrogen and amino-acid metabolism
YALI0D02585g	up	33	ery	Q6CAI1		PROTEIN ECM3 (PTHR31274:SF1)		K24139 auxin efflux carrier family protein	transmembrane transport (GO:0055085)		transporter
YALI0D02607g	up	33	ery	Q6CAI0	ATP-dependent DNA helicase	ATP-DEPENDENT DNA HELICASE PIF1 (PTHR23274:SF11)	DNA helicase	K15255 ATP-dependent DNA helicase PIF1 [EC:3.6.4.12]	DNA repair (GO:0006281), telomere maintenance (GO:0000723)	DNA helicase activity (GO:0003678), helicase activity (GO:0004386), ATP binding (GO:0005524)	DNA metabolism and repair
YALI0D05093g	up	33	ery	Q6CA81		DNA POLYMERASE DELTA SUBUNIT 2 (PTHR10416:SF0)	DNA directed DNA polymerase	K02328 DNA polymerase delta subunit 2	DNA replication (GO:0006260)	DNA binding (GO:0003677)	DNA metabolism and repair
YALI0D05247g	up	33	ery								unknown
YALI0D05335g	up	33	ery	Q6CA72	NAD(P)-bd_dom domain-containing protein	UDP-GLUCURONIC ACID DECARBOXYLASE 1 (PTHR43078:SF6)	decarboxylase	K08678 UDP-glucuronate decarboxylase [EC:4.1.1.35]	D-xylose metabolic process (GO:0042732),	UDP-glucuronate decarboxylase activity (GO:0048040), NAD+ binding (GO:0070403)	nucleotide metabolism
YALI0D05379g	up	33	ery					K18637 axial budding pattern protein 2		calcium ion binding (GO:0005509)	cell cycle
YALI0D06864g	up	33	ery	Q6CA07		SPORULATION-SPECIFIC PROTEIN 75 (PTHR13018:SF20)		K21989 calcium permeable stress-gated cation channel		calcium activated cation channel activity (GO:0005227)	stress response and drug resistance
YALI0D07502g	up	33	ery	Q6C9X8	Protein kinase domain-containing protein	PROTEIN KINASE DOMAIN-CONTAINING PROTEIN (PTHR48012:SF10)		K08838 serine/threonine-protein kinase 24/25/MST4 [EC:2.7.11.1]	protein phosphorylation (GO:0006468)	ATP binding (GO:0005524), protein kinase activity (GO:0004672)	intracellular trafficing
YALI0D08360g	up	33	ery	Q6C9U2		UPF0658 GOLGI APPARATUS MEMBRANE PROTEIN C1952.10C-RELATED (PTHR34391:SF1)					intracellular trafficing
YALI0D10021g	up	33	ery	Q6C9M1		PLASTIDAL GLYCOLATE/GLYCERATE TRANSLOCATOR 1, CHLOROPLASTIC (PTHR30249:SF0)	transporter				transporter
YALI0D10703g	up	33	ery								unknown
YALI0D12661g	up	33	ery	Q6C9A7	FMN hydroxy acid dehydrogenase domain-containing protein	FMN HYDROXY ACID DEHYDROGENASE DOMAIN-CONTAINING PROTEIN (PTHR10578:SF136)	oxidoreductase	K11517 (S)-2-hydroxy-acid oxidase [EC:1.1.3.15]		oxidoreductase activity (GO:0016491), FMN binding (GO:0010181), catalytic activity (GO:0003824)	carbohydrate and energy metabolism
YALI0D19184g	up	33	ery	Q6C8J2	Triacylglycerol lipase	LIPASE_3 DOMAIN-CONTAINING PROTEIN (PTHR46640:SF1)	lipase		lipid metabolic process (GO:0006629)		lipid metabolism
YALI0D24816g	up	all	ery								unknown
YALI0D25014g	up	33	ery								unknown
YALI0D25256g	up	33	ery	Q6C7U5		ZGC:136493 (PTHR10996:SF266)	dehydrogenase	K00015 glyoxylate reductase [EC:1.1.1.26]		NAD binding (GO:0051287), oxidoreductase activity, acting on the CH-OH group of do rs, NAD or NADP as acceptor (GO:0016616)	carbohydrate and energy metabolism
YALI0E00264g	up	33	ery	Q6C7J6	Aldedh domain-containing protein	ALDEHYDE DEHYDROGENASE FAMILY 16 MEMBER A1 (PTHR11699:SF211)	dehydrogenase	K00128 aldehyde dehydrogenase (NAD+) [EC:1.2.1.3]		oxidoreductase activity (GO:0016491), oxidoreductase activity, acting on the aldehyde or oxo group of do rs, NAD or NADP as acceptor (GO:0016620)	nitrogen and amino-acid metabolism
YALI0E01430g	up	33	ery							protein binding (GO:0005515)	unknown
YALI0E02442g	up	33	ery	Q6C7A2	GATA-type domain-containing protein	PROTEIN SPT21 (PTHR39147:SF1)			regulation of transcription, DNA-templated (GO:0006355)	zinc ion binding (GO:0008270), sequence-specific DNA binding (GO:0043565)	RNA metabolism and transcription
YALI0E05511g	up	33	ery								unknown
YALI0E12287g	up	33	ery	Q6C656	Chromosome segregation in meiosis protein 3	TIMELESS-INTERACTING PROTEIN (PTHR13220:SF11)	DNA metabolism protein	K10998 replication fork protection complex subunit Csm3/Swi3	replication fork protection (GO:0048478), cellular response to DNA damage stimulus (GO:0006974), DNA replication checkpoint signaling (GO:0000076)		DNA metabolism and repair
YALI0E19426g	up	33	ery								unknown
YALI0E21549g	up	33	ery	Q6C529	Dethiobiotin synthase	ADENOSYLMETHIONINE-8-AMINO-7-OXONONANOATE AMINOTRANSFERASE (PTHR42684:SF3)	transaminase	K19562 bifunctional dethiobiotin synthetase / ade sylmethionine---8-ami -7-oxo na ate ami transferase	biotin biosynthetic process (GO:0009102)	catalytic activity (GO:0003824), transaminase activity (GO:0008483), pyridoxal phosphate binding (GO:0030170), dethiobiotin synthase activity (GO:0004141), ATP binding (GO:0005524), magnesium ion binding (GO:0000287)	synthesis of cofactors
YALI0E33363g	up	all	ery	Q6C3N7	Peptidase A1 domain-containing protein	ASPARTIC PROTEINASE 3-RELATED (PTHR47965:SF25)	protease		proteolysis (GO:0006508)	aspartic-type endopeptidase activity (GO:0004190)	protein degradation
YALI0E33671g	up	33	ery	Q6C3M1		ABC TRANSPORTER I FAMILY MEMBER 10 (PTHR43514:SF4)	ATP binding cassette (ABC) transporter			ATP binding (GO:0005524)	transporter
YALI0F00308g	up	33	ery								unknown
YALI0F00374g	up	all	ery	Q6C3E6	Histone H4	HISTONE H4 (PTHR10484:SF0)	histone	K11254 histone H4	DNA-templated transcription, initiation (GO:0006352)	protein heterodimerization activity (GO:0046982), DNA binding (GO:0003677)	DNA metabolism and repair
YALI0F04532g	up	33	ery	Q6C2W7	Chitinase	SPORULATION-SPECIFIC CHITINASE 2 (PTHR11177:SF370)	glycosidase	K01183 chitinase [EC:3.2.1.14]	carbohydrate metabolic process (GO:0005975)	hydrolase activity, hydrolyzing O-glycosyl compounds (GO:0004553), chitin binding (GO:0008061)	cell wall metabolism
YALI0F04576g	up	33	ery	Q6C2W5	DNA primase large subunit	DNA PRIMASE LARGE SUBUNIT (PTHR10537:SF3)	primase	K02685 DNA primase large subunit	DNA replication, synthesis of RNA primer (GO:0006269)		DNA metabolism and repair
YALI0F04664g	up	33	ery	Q6C2W1	DNA replication licensing factor MCM2	DNA REPLICATION LICENSING FACTOR MCM2 (PTHR11630:SF44)	DNA metabolism protein	K02540 DNA replication licensing factor MCM2 [EC:3.6.4.12]	DNA replication initiation (GO:0006270), negative regulation of DNA helicase activity (GO:1905775), DNA duplex unwinding (GO:0032508), DNA replication (GO:0006260)	ATP binding (GO:0005524), DNA binding (GO:0003677)	DNA metabolism and repair
YALI0F05016g	up	33	ery								unknown
YALI0F05390g	up	33	ery	Q12725	Glucan 1,3-beta-glucosidase	GLUCAN 1,3-BETA-GLUCOSIDASE I/II-RELATED (PTHR31297:SF1)	glucosidase	K01210 glucan 1,3-beta-glucosidase [EC:3.2.1.58]	organic substance metabolic process (GO:0071704), carbohydrate metabolic process (GO:0005975)	hydrolase activity, hydrolyzing O-glycosyl compounds (GO:0004553)	carbohydrate and energy metabolism
YALI0F06600g	up	33	ery								unknown
YALI0F06908g	up	33	ery	Q6C2L1	MFS domain-containing protein	MFS DOMAIN-CONTAINING PROTEIN (PTHR42718:SF23)	transporter		transmembrane transport (GO:0055085)	transmembrane transporter activity (GO:0022857)	transporter
YALI0F08041g	up	all	ery								unknown
YALI0F12925g	up	33	ery					K03320 ammonium transporter, Amt family	ammonium transmembrane transport (GO:0072488), ammonium transport (GO:0015696)	ammonium transmembrane transporter activity (GO:0008519)	nitrogen and amino-acid metabolism
YALI0F19646g	up	33	ery	Q6C132	Peptidase_S8 domain-containing protein	CELL WALL-ASSOCIATED PROTEASE (PTHR43399:SF4)	serine protease	K01336 cerevisin [EC:3.4.21.48]	proteolysis (GO:0006508)	serine-type peptidase activity (GO:0008236), serine-type endopeptidase activity (GO:0004252)	cell wall metabolism
YALI0F19910g	up	33	ery	Q6C120	Branched-chain-amino-acid aminotransferase	BRANCHED-CHAIN-AMINO-ACID AMINOTRANSFERASE (PTHR11825:SF69)	transaminase	K00826 branched-chain ami acid ami transferase [EC:2.6.1.42]	branched-chain ami acid metabolic process (GO:0009081)	catalytic activity (GO:0003824), branched-chain-ami -acid transaminase activity (GO:0004084)	nitrogen and amino-acid metabolism
YALI0F21637g	up	33	ery	Q6C0U7		CHROMATIN ASSEMBLY FACTOR 1 SUBUNIT A (PTHR15272:SF0)	chromatin/chromatin binding, or regulatory protein	K10750 chromatin assembly factor 1 subunit A			DNA metabolism and repair
YALI0F23287g	up	33	ery	Q6C0N0	Protein kinase domain-containing protein	CELL DIVISION CYCLE 7-RELATED PROTEIN KINASE (PTHR11909:SF7)	non receptor serine/threonine protein kinase		protein phosphorylation (GO:0006468)	protein kinase activity (GO:0004672), ATP binding (GO:0005524)	cell cycle
YALI0F26521g	up	33	ery	Q6C0A1	GTP:AMP phosphotransferase, mitochondrial	GTP:AMP PHOSPHOTRANSFERASE, MITOCHONDRIAL (PTHR23359:SF22)	nucleotide kinase	K00939 adenylate kinase [EC:2.7.4.3]	nucleobase-containing compound metabolic process (GO:0006139)	nucleobase-containing compound kinase activity (GO:0019205), ATP binding (GO:0005524), adenylate kinase activity (GO:0004017), phosphotransferase activity, phosphate group as acceptor (GO:0016776)	nucleotide metabolism
YALI0F28215g	up	33	ery	Q6C030	DNA polymerase epsilon subunit B	DNA POLYMERASE EPSILON SUBUNIT 2 (PTHR12708:SF0)	DNA directed DNA polymerase	K02325 DNA polymerase epsilon subunit 2 [EC:2.7.7.7]	DNA-dependent DNA replication (GO:0006261), DNA replication (GO:0006260)	DNA binding (GO:0003677)	DNA metabolism and repair
upregulated on glycerol/glucose medium at 33h
Gene	up/down	time	type	UniProt ID	Protein info (UniProt)	Panther family (Panther)	Panther protein class (Panther)	KO (KEGG)	GO Biological Proces (InterPro)	GO Molecular (InterPro)	Category
YALI0A09383g	up	33	gluk	F2Z6D9	MFS domain-containing protein	MFS DOMAIN-CONTAINING PROTEIN (PTHR43791:SF92)	primary active transporter		transmembrane transport (GO:0055085)	transmembrane transporter activity (GO:0022857)	transporter
YALI0A12353g	up	33	gluk	Q6CH50	Formate dehydrogenase	FORMATE DEHYDROGENASE 1 (PTHR42938:SF9)	dehydrogenase	K00122 formate dehydrogenase [EC:1.17.1.9]		oxidoreductase activity, acting on the CH-OH group of do rs, NAD or NADP as acceptor (GO:0016616), NAD binding (GO:0051287), formate dehydrogenase (NAD+) activity (GO:0008863)	carbohydrate and energy metabolism
YALI0A15103g	up	33	gluk	Q6CGX7		BCDNA.GH02901 (PTHR24096:SF312)	ligase	K01904 4-coumarate--CoA ligase			biosynthesis of secondary metabolites
YALI0A16379g	up	33	gluk	Q6CGT5	PKS_ER domain-containing protein	ALCOHOL DEHYDROGENASE 1-RELATED (PTHR42940:SF3)	dehydrogenase	K13953 alcohol dehydrogenase, propa l-preferring		oxidoreductase activity (GO:0016491), zinc ion binding (GO:0008270)	carbohydrate and energy metabolism
YALI0A19096g	up	33	gluk	Q6CGI2	YALI0A19096p	HYDROXYACYL-THIOESTER DEHYDRATASE TYPE 2, MITOCHONDRIAL (PTHR28152:SF1)	dehydratase				carbohydrate and energy metabolism
YALI0A20350g	up	33	gluk	F2Z685	Triacylglycerol lipase	LIPASE_3 DOMAIN-CONTAINING PROTEIN (PTHR46640:SF1)	lipase		lipid catabolic process (GO:0016042), lipid metabolic process (GO:0006629)		lipid metabolism
YALI0A21076g	up	33	gluk	B5U8Q6		TETRATRICOPEPTIDE REPEAT DOMAIN 7, ISOFORM A (PTHR23083:SF464)		K21845 cargo-transport protein YPP1		protein binding (GO:0005515)	intracellular trafficing
YALI0B00814g	up	33	gluk								unknown
YALI0B13332g	up	33	gluk	Q6CES7		TRANSMEMBRANE PROTEIN DDB_G0269096-RELATED (PTHR33741:SF1)					unknown
YALI0B19976g	up	33	gluk	Q6CDZ5	Formate dehydrogenase	FORMATE DEHYDROGENASE 1 (PTHR42938:SF9)	dehydrogenase	K00122 formate dehydrogenase [EC:1.17.1.9]		NAD binding (GO:0051287), oxidoreductase activity, acting on the CH-OH group of do rs, NAD or NADP as acceptor (GO:0016616), formate dehydrogenase (NAD+) activity (GO:0008863)	carbohydrate and energy metabolism
YALI0B21142g	up	33	gluk	Q6CDU4	MFS domain-containing protein	POLYAMINE TRANSPORTER 2-RELATED (PTHR23502:SF172)	secondary carrier transporter		transmembrane transport (GO:0055085)	transmembrane transporter activity (GO:0022857	transporter
YALI0B21824g	up	33	gluk	Q6CDR6		CYTOCHROME P450 MONOOXYGENASE ATNE-RELATED (PTHR24305:SF35)	oxygenase			heme binding (GO:0020037), oxidoreductase activity, acting on paired do rs, with incorporation or reduction of molecular oxygen (GO:0016705), mo oxygenase activity (GO:0004497)	biosynthesis of secondary metabolites
YALI0B22506g	up	33	gluk	Q6CDN8	Formate dehydrogenase	FORMATE DEHYDROGENASE 1 (PTHR42938:SF9)	dehydrogenase	K00122 formate dehydrogenase [EC:1.17.1.9]		NAD binding (GO:0051287), oxidoreductase activity, acting on the CH-OH group of do rs, NAD or NADP as acceptor (GO:0016616), formate dehydrogenase (NAD+) activity (GO:0008863)	carbohydrate and energy metabolism
YALI0C01859g	up	33	gluk	Q6CDB9	Methylmalonate-semialdehyde dehydrogenase (CoA acylating)	METHYLMALONATE-SEMIALDEHYDE DEHYDROGENASE [ACYLATING], MITOCHONDRIAL (PTHR43866:SF3)	dehydrogenase	K00140 malonate-semialdehyde dehydrogenase (acetylating) / methylmalonate-semialdehyde dehydrogenase [EC:1.2.1.18 1.2.1.27]		methylmalonate-semialdehyde dehydrogenase (acylating) activity (GO:0004491), oxidoreductase activity (GO:0016491), oxidoreductase activity, acting on the aldehyde or oxo group of do rs, NAD or NADP as acceptor (GO:0016620)	nitrogen and amino-acid metabolism
YALI0C06460g	up	33	gluk	Q6CCU4	Protein-tyrosine-phosphatase	CDC25-LIKE PROTEIN PHOSPHATASE TWINE-RELATED (PTHR10828:SF17)	protein phosphatase	K02555 M-phase inducer tyrosine phosphatase [EC:3.1.3.48]	protein dephosphorylation (GO:0006470), positive regulation of cell cycle G2/M phase transition (GO:1902751)	protein tyrosine phosphatase activity (GO:0004725)	cell cycle
YALI0C08074g	up	33	gluk	Q6CCN0	Formate dehydrogenase	FORMATE DEHYDROGENASE 1 (PTHR42938:SF9)	dehydrogenase	K00122 formate dehydrogenase [EC:1.17.1.9]		NAD binding (GO:0051287), formate dehydrogenase (NAD+) activity (GO:0008863), oxidoreductase activity, acting on the CH-OH group of do rs, NAD or NADP as acceptor (GO:0016616)	carbohydrate and energy metabolism
YALI0C10208g	up	33	gluk	Q6CCE0		YALI0C10208P (PTHR35184:SF1)					unknown
YALI0C13244g	up	33	gluk	Q6CC25	F-box domain-containing protein	F-BOX/TPR REPEAT PROTEIN POF3 (PTHR16134:SF130)				protein binding (GO:0005515)	protein degradation
YALI0C14344g	up	33	gluk	Q6CBY8	Formate dehydrogenase	FORMATE DEHYDROGENASE 1 (PTHR42938:SF9)	dehydrogenase	K00122 formate dehydrogenase [EC:1.17.1.9]		formate dehydrogenase (NAD+) activity (GO:0008863), NAD binding (GO:0051287), oxidoreductase activity, acting on the CH-OH group of do rs, NAD or NADP as acceptor (GO:0016616)	carbohydrate and energy metabolism
YALI0C15202g	up	33	gluk	Q6CBV4	Zn(2)-C6 fungal-type domain-containing protein	FUNGAL_TRANS DOMAIN-CONTAINING PROTEIN-RELATED (PTHR47338:SF5)	DNA binding transcription factor		regulation of transcription, DNA-templated (GO:0006355), transcription, DNA-templated (GO:0006351)	zinc ion binding (GO:0008270), DNA-binding transcription factor activity, RNA polymerase II-specific (GO:0000981), DNA binding (GO:0003677)	RNA metabolism and transcription
YALI0C16049g	up	33	gluk	Q6CBS2		ELONGATION FACTOR 1-GAMMA (PTHR43986:SF1)			glutathione metabolic process (GO:0006749)	protein binding (GO:0005515)	RNA metabolism and transcription
YALI0C17545g	up	33	gluk	Q6CBL6	CRAL-TRIO domain-containing protein	PHOSPHATIDYLINOSITOL TRANSFER PROTEIN CSR1 (PTHR46590:SF1)					lipid metabolism
YALI0C19151g	up	33	gluk	Q6CBG1	Zn(2)-C6 fungal-type domain-containing protein	REGULATORY PROTEIN CAT8 (PTHR46910:SF12)	DNA binding transcription factor	K09240 transcriptional regulatory protein CAT8	regulation of transcription, DNA-templated (GO:0006355), transcription, DNA-templated (GO:0006351)	DNA-binding transcription factor activity, RNA polymerase II-specific (GO:0000981), zinc ion binding (GO:0008270), DNA binding (GO:0003677)	RNA metabolism and transcription
YALI0C22121g	up	33	gluk	Q6CB40		ACYL-ACYL CARRIER PROTEIN THIOESTERASE ATL1, CHLOROPLASTIC-RELATED (PTHR31793:SF27)	esterase				lipid metabolism
YALI0D00363g	up	33	gluk	Q6CAS4	MFS domain-containing protein	MFS DOMAIN-CONTAINING PROTEIN (PTHR48022:SF8)	transporter		transmembrane transport (GO:0055085)	transmembrane transporter activity (GO:0022857)	transporter
YALI0D02277g	up	33	gluk	Q6CAJ3	TRANSKETOLASE_1 domain-containing protein	TRANSKETOLASE 1-RELATED (PTHR43522:SF2)	transketolase	K00615 transketolase [EC:2.2.1.1]			carbohydrate and energy metabolism
YALI0D06930g	up	33	gluk	Q6CA04		TRANSAMINATED AMINO ACID DECARBOXYLASE (PTHR43452:SF3)	decarboxylase	K01568 pyruvate decarboxylase [EC:4.1.1.1]		magnesium ion binding (GO:0000287), thiamine pyrophosphate binding (GO:0030976), catalytic activity (GO:0003824), carboxy-lyase activity (GO:0016831)	carbohydrate and energy metabolism
YALI0D08690g	up	33	gluk	Q6C9S7	2-oxoisovalerate dehydrogenase subunit alpha	2-OXOISOVALERATE DEHYDROGENASE SUBUNIT ALPHA, MITOCHONDRIAL (PTHR43380:SF1)	dehydrogenase	K00166 2-oxoisovalerate dehydrogenase E1 component alpha subunit	branched-chain ami acid catabolic process (GO:0009083)	oxidoreductase activity, acting on the aldehyde or oxo group of do rs, disulfide as acceptor (GO:0016624), 3-methyl-2-oxobuta ate dehydrogenase (2-methylpropa yl-transferring) activity (GO:0003863)	nitrogen and amino-acid metabolism
YALI0D10043g	up	33	gluk	Q6C9M0	MFS domain-containing protein	MFS DOMAIN-CONTAINING PROTEIN (PTHR43791:SF46)	primary active transporter		transmembrane transport (GO:0055085)	transmembrane transporter activity (GO:0022857)	transporter
YALI0D15708g	up	33	gluk	Q6C8Y9		SHORT/BRANCHED CHAIN SPECIFIC ACYL-COA DEHYDROGENASE, MITOCHONDRIAL (PTHR43884:SF1)	dehydrogenase	K09478 short-chain 2-methylacyl-CoA dehydrogenase [EC:1.3.8.5]		acyl-CoA dehydrogenase activity (GO:0003995), oxidoreductase activity, acting on the CH-CH group of do rs (GO:0016627), flavin adenine dinucleotide binding (GO:0050660)	nitrogen and amino-acid metabolism
YALI0D17248g	up	33	gluk								unknown
YALI0D17270g	up	33	gluk	Q6C8S8	Peptidase A1 domain-containing protein	SACCHAROPEPSIN (PTHR47966:SF55)			proteolysis (GO:0006508)	aspartic-type endopeptidase activity (GO:0004190)	protein degradation
YALI0D23815g	up	33	gluk	Q6C806	Dihydrolipoamide acetyltransferase component of pyruvate dehydrogenase complex	LIPOAMIDE ACYLTRANSFERASE COMPONENT OF BRANCHED-CHAIN ALPHA-KETO ACID DEHYDROGENASE COMPLEX, MITOCHONDRIAL (PTHR43178:SF5)	acetyltransferase	K09699 2-oxoisovalerate dehydrogenase E2 component (dihydrolipoyl transacylase) [EC:2.3.1.168]		transferase activity, transferring acyl groups (GO:0016746)	nitrogen and amino-acid metabolism
YALI0E01210g	up	33	gluk								unknown
YALI0E02112g	up	33	gluk	Q6C7B7		L-ORNITHINE N(5)-MONOOXYGENASE (PTHR42877:SF5)	oxygenase				ion homeostasis
YALI0E07051g	up	33	gluk	Q6C6R2	Aminotran_1_2 domain-containing protein	BIFUNCTIONAL ASPARTATE AMINOTRANSFERASE AND GLUTAMATE/ASPARTATE-PREPHENATE AMINOTRANSFERASE (PTHR43795:SF2)	transaminase		biosynthetic process (GO:0009058)	catalytic activity (GO:0003824), pyridoxal phosphate binding (GO:0030170)	nitrogen and amino-acid metabolism
YALI0E09262g	up	33	gluk	Q6C6I5	Aminotran_5 domain-containing protein	HERCYNYLCYSTEINE SULFOXIDE LYASE (PTHR43092:SF2)	lyase	K20247 hercynylcysteine S-oxide lyase [EC:4.4.1.36]		catalytic activity (GO:0003824)	nitrogen and amino-acid metabolism
YALI0E12573g	up	33	gluk	Q6C643		ISOVALERYL-COENZYME A DEHYDROGENASE (PTHR43884:SF18)	dehydrogenase	K00253 isovaleryl-CoA dehydrogenase [EC:1.3.8.4]		oxidoreductase activity, acting on the CH-CH group of do rs (GO:0016627), flavin adenine dinucleotide binding (GO:0050660), acyl-CoA dehydrogenase activity (GO:0003995)	nitrogen and amino-acid metabolism
YALI0E12595g	up	33	gluk	Q6C642		METHYLCROTONOYL-COA CARBOXYLASE BETA CHAIN, MITOCHONDRIAL (PTHR22855:SF13)	ligase			ligase activity (GO:0016874)	nitrogen and amino-acid metabolism
YALI0E13552g	up	33	gluk	Q6C606	SET domain-containing protein	MYND-TYPE DOMAIN-CONTAINING PROTEIN (PTHR12197:SF251)	histone modifying enzyme			protein binding (GO:0005515)	DNA metabolism and repair
YALI0E13574g	up	33	gluk	Q6C605		MATRIX PROTEIN, PUTATIVE (AFU_ORTHOLOGUE AFUA_8G05410)-RELATED (PTHR40633:SF1)					cell wall metabolism
YALI0E14707g	up	33	gluk							protein binding (GO:0005515)	unknown
YALI0E15818g	up	33	gluk	Q6C5R5	Fe-ADH domain-containing protein	HYDROXYACID-OXOACID TRANSHYDROGENASE, MITOCHONDRIAL (PTHR11496:SF83)	dehydrogenase	K11173 hydroxyacid-oxoacid transhydrogenase [EC:1.1.99.24]		alcohol dehydrogenase (NAD+) activity (GO:0004022), metal ion binding (GO:0046872), oxidoreductase activity (GO:0016491)	carbohydrate and energy metabolism
YALI0E15840g	up	33	gluk	Q6C5R4	Formate dehydrogenase	FORMATE DEHYDROGENASE 1 (PTHR42938:SF9)	dehydrogenase	K00122 formate dehydrogenase [EC:1.17.1.9]		formate dehydrogenase (NAD+) activity (GO:0008863), NAD binding (GO:0051287), oxidoreductase activity, acting on the CH-OH group of do rs, NAD or NADP as acceptor (GO:0016616)	carbohydrate and energy metabolism
YALI0E17787g	up	33	gluk	F2Z678	Alcohol dehydrogenase 2	ALCOHOL DEHYDROGENASE 1-RELATED (PTHR42940:SF3)	dehydrogenase	K13953 alcohol dehydrogenase, propa l-preferring [EC:1.1.1.1]		zinc ion binding (GO:0008270), oxidoreductase activity (GO:0016491)	carbohydrate and energy metabolism
YALI0E18007g	up	33	gluk								unknown
YALI0E20471g	up	33	gluk		MFS domain-containing protein				transmembrane transport (GO:0055085)	transmembrane transporter activity (GO:0022857)	transporter
YALI0E22286g	up	33	gluk								unknown
YALI0F05038g	up	33	gluk	Q6C2U7	Transket_pyr domain-containing protein	2-OXOISOVALERATE DEHYDROGENASE SUBUNIT BETA, MITOCHONDRIAL (PTHR42980:SF1)	dehydrogenase	K00167 2-oxoisovalerate dehydrogenase E1 component beta subunit [EC:1.2.4.4]		catalytic activity (GO:0003824)	nitrogen and amino-acid metabolism
YALI0F13937g	up	33	gluk	Q6C1S2	Formate dehydrogenase	FORMATE DEHYDROGENASE 1 (PTHR42938:SF9)	dehydrogenase	K00122 formate dehydrogenase [EC:1.17.1.9]		NAD binding (GO:0051287), oxidoreductase activity, acting on the CH-OH group of do rs, NAD or NADP as acceptor (GO:0016616), formate dehydrogenase (NAD+) activity (GO:0008863)	carbohydrate and energy metabolism
YALI0F22121g	up	33	gluk	Q6C0S5		SD19268P (PTHR11941:SF105)	hydratase	K05607 methylglutaconyl-CoA hydratase [		catalytic activity (GO:0003824)	nitrogen and amino-acid metabolism
YALI0F23749g	up	33	gluk	Q6C0L1		GLUTARYL-COA DEHYDROGENASE, MITOCHONDRIAL (PTHR42807:SF1)	dehydrogenase	K00252 glutaryl-CoA dehydrogenase [EC:1.3.8.6]		oxidoreductase activity, acting on the CH-CH group of do rs (GO:0016627), flavin adenine dinucleotide binding (GO:0050660)	carbohydrate and energy metabolism
YALI0F24409g	up	33	gluk	Q6C0I4	HIG1 domain-containing protein	HIG1 DOMAIN-CONTAINING PROTEIN (PTHR28018:SF8)					unknown
YALI0F26587g	up	33	gluk	Q6C098	Succinyl-CoA:3-ketoacid-coenzyme A transferase	SUCCINYL-COA:3-KETOACID-COENZYME A TRANSFERASE (PTHR13707:SF23)	transferase	K01027 3-oxoacid CoA-transferase [EC:2.8.3.5]	ketone body catabolic process (GO:0046952)	CoA-transferase activity (GO:0008410)	nitrogen and amino-acid metabolism
YALI0F26719g	up	33	gluk	Q6C092	2-dehydropantoate 2-reductase	2-REDUCTASE FAMILY PROTEIN, PUTATIVE (AFU_ORTHOLOGUE AFUA_3G00740)-RELATED (PTHR21708:SF30)	oxidoreductase		pantothenate biosynthetic process (GO:0015940)	2-dehydropantoate 2-reductase activity (GO:0008677), oxidoreductase activity (GO:0016491)	synthesis of cofactors
YALI0F32065g	up	33	gluk								unknown

## Sheet: down-regulated
Genes downregulated in ALL conditions
Gene	up/down	time	type	UniProt ID	Protein info (UniProt)	Panther family (Panther)	Panther protein class (Panther)	KO (KEGG)	GO Biological Proces (InterPro)	GO Molecular (InterPro)
YALI0C15004g	down	all	all
YALI0E05819g	down	all	all	Q6C6W0		RNA HELICASE (PTHR47958:SF31)
YALI0E05841g	down	all	all	Q6C6V9	Protein YOP1	LP05237P-RELATED (PTHR12300:SF161)	membrane traffic protein	K17338 receptor expression-enhancing protein
YALI0E05863g	down	all	all	Q6C6V8	Mitochondrial genome maintenance protein MGM101	MITOCHONDRIAL GENOME MAINTENANCE PROTEIN MGM101 (PTHR31404:SF0)			DNA repair (GO:0006281), mitochondrial ge me maintenance (GO:0000002)	single-stranded DNA binding (GO:0003697)
YALI0E05907g	down	all	all	Q6C6V6		PEROXISOMAL MEMBRANE PROTEIN LPX1 (PTHR11614:SF87)	phospholipase
downregulated on glycerol/erythritol medium at 24h
Gene	up/down	time	type	UniProt ID	Protein info (UniProt)	Panther family (Panther)	Panther protein class (Panther)	KO (KEGG)	GO Biological Proces (InterPro)	GO Molecular (InterPro)
YALI0C04455g	down	24	ery	Q6CD20	MARVEL domain-containing protein	MARVEL DOMAIN-CONTAINING PROTEIN (PTHR37451:SF1)
YALI0C07634g	down	24	ery
YALI0C11165g	down	24	ery	Q6CCA1		VM DOMAIN-CONTAINING PROTEIN-RELATED (PTHR47641:SF1)
YALI0D02189g	down	24	ery
YALI0D27214g	down	24	ery
YALI0E05929g	down	24	ery	Q6C6V5	Dolichyl-phosphate-mannose--protein mannosyltransferase	PROTEIN O-MANNOSYL-TRANSFERASE 1-RELATED (PTHR10050:SF51)	transferase	K00728 dolichyl-phosphate-man se-protein man syltransferase [EC:2.4.1.109]	protein O-linked glycosylation (GO:0006493)	man syltransferase activity (GO:0000030)
YALI0F00462g	down	24	ery	Q6C3E2		AQUAPORIN OR AQUAGLYCEROPORIN RELATED (PTHR43829:SF9)	transporter	K03441 aquaglyceroporin related protein, other eukaryote	transmembrane transport (GO:0055085)	channel activity (GO:0015267)
downregulated on glycerol/glucose medium at 24 h
Gene	up/down	time	type	UniProt ID	Protein info (UniProt)	Panther family (Panther)	Panther protein class (Panther)	KO (KEGG)	GO Biological Proces (InterPro)	GO Molecular (InterPro)
YALI0A00682g	down	24	gluc
YALI0A03421g	down	24	gluc
YALI0A14927g	down	24	gluc
YALI0A19228g	down	24	gluc	Q6CGH6	Ammonium transporter	AMMONIUM TRANSPORTER 3 (PTHR43029:SF3)	transporter	K03320 ammonium transporter, Amt family	ammonium transmembrane transport (GO:0072488), ammonium transport (GO:0015696)	ammonium transmembrane transporter activity (GO:0008519)
YALI0B21780g	down	24	gluc	Q6CDR7	Aldo_ket_red domain-containing protein	ALDO-KETO REDUCTASE FAMILY 1 MEMBER A1 (PTHR11732:SF421)	reductase			oxidoreductase activity (GO:0016491), D-threo-aldose 1-dehydrogenase activity (GO:0047834)
YALI0C11165g	down	24	gluc	Q6CCA1		VM DOMAIN-CONTAINING PROTEIN-RELATED (PTHR47641:SF1)
YALI0C23705g	down	24	gluc	Q6CAX0		N-ACETYLTRANSFERASE DOMAIN-CONTAINING PROTEIN (PTHR43328:SF1)	acetyltransferase		protein binding (GO:0005515), N-acetyltransferase activity (GO:0008080)
YALI0D07898g	down	24	gluc
YALI0D27214g	down	24	gluc
YALI0E14256g	down	24	gluc	Q6C5X6	Formate dehydrogenase	FORMATE DEHYDROGENASE 1 (PTHR42938:SF9)	dehydrogenase	K00122 formate dehydrogenase [EC:1.17.1.9]		NAD binding (GO:0051287), oxidoreductase activity, acting on the CH-OH group of do rs, NAD or NADP as acceptor (GO:0016616), formate dehydrogenase (NAD+) activity (GO:0008863)
YALI0E25982g	down	24	gluc			P450, PUTATIVE (EUROFUNG)-RELATED				iron ion binding (GO:0005506), oxidoreductase activity, acting on paired do rs, with incorporation or reduction of molecular oxygen (GO:0016705), heme binding (GO:0020037), mo oxygenase activity (GO:0004497), oxidoreductase activity, acting on paired do rs, with incorporation or reduction of molecular oxygen, reduced flavin or flavoprotein as one do r, and incorporation of one atom of oxygen (GO:…
YALI0E27984g	down	24	gluc	Q6C4C1		SODIUM/PROLINE SYMPORTER (PTHR48086:SF3)			transmembrane transport (GO:0055085)	transmembrane transporter activity (GO:0022857)
YALI0F04620g	down	24	gluc
YALI0F20174g	down	24	gluc	Q6C111		MULTIDRUG RESISTANCE PROTEIN PGP-1 (PTHR24221:SF503)	ATP binding cassette (ABC) transporter	K05658 ATP-binding cassette, subfamily B (MDR/TAP), member 1 [EC:7.6.2.2]	transmembrane transport (GO:0055085)	ATPase-coupled transmembrane transporter activity (GO:0042626), ATP binding (GO:0005524)
downregulated on glycerol/glucose medium at 33 h
Gene	up/down	time	type	UniProt ID	Protein info (UniProt)	Panther family (Panther)	Panther protein class (Panther)	KO (KEGG)	GO Biological Proces (InterPro)	GO Molecular (InterPro)
YALI0A00682g	down	33	gluc
YALI0A01870g	down	33	gluc	Q6CI44	Chitinase	ENDOCHITINASE (PTHR45708:SF49)		K01183 chitinase [EC:3.2.1.14]	carbohydrate metabolic process (GO:0005975)	hydrolase activity, hydrolyzing O-glycosyl compounds (GO:0004553)
YALI0A03421g	down	33	gluc
YALI0A10945g	down	33	gluc	Q6CH98		KINETOCHORE PROTEIN NUF2 (PTHR21650:SF2)	non motor microtubule binding protein	K11548 kinetochore protein Nuf2
YALI0B07117g	down	33	gluc	Q6CFG7	Aldo_ket_red domain-containing protein	ALDO-KETO REDUCTASE FAMILY 1 MEMBER A1 (PTHR11732:SF421)	reductase	K18097 glycerol 2-dehydrogenase (NADP+)		oxidoreductase activity (GO:0016491), D-threo-aldose 1-dehydrogenase activity (GO:0047834)
YALI0B21450g	down	33	gluc
YALI0D09064g	down	33	gluc	Q6C9R0	Triacylglycerol lipase	LIPASE_3 DOMAIN-CONTAINING PROTEIN (PTHR46640:SF1)	lipase		lipid metabolic process (GO:0006629)
YALI0D13970g	down	33	gluc	Q6C952		ALLANTOATE PERMEASE (PTHR43791:SF1)	primary active transporter	K08192 MFS transporter, ACS family, allantoate permease	transmembrane transport (GO:0055085)	transmembrane transporter activity (GO:0022857)
YALI0D27214g	down	33	gluc
YALI0E34265g	down	33	gluc	Q6C3J7	Catalase domain-containing protein	CATALASE (PTHR11465:SF9)	peroxidase	K03781 catalase [EC:1.11.1.6]	response to oxidative stress (GO:0006979)	catalase activity (GO:0004096), heme binding (GO:0020037)
YALI0E34749g	down	33	gluc	Q6C3H7	Catalase	CATALASE (PTHR11465:SF9)	peroxidase	K03781 catalase [EC:1.11.1.6]	response to oxidative stress (GO:0006979)	catalase activity (GO:0004096), heme binding (GO:0020037)
YALI0F00682g	down	33	gluc	Q6C3D2	DJ-1_PfpI domain-containing protein	GLUTATHIONE-INDEPENDENT GLYOXALASE HSP31-RELATED (PTHR48094:SF17)		K22211 D-lactate dehydratase [EC:4.2.1.130]
YALI0F02211g	down	33	gluc	Q6C367		ZGC:113054 (PTHR42760:SF115)	oxidoreductase	K17738 D-arabinitol 2-dehydrogenase [EC:1.1.1.250]		oxidoreductase activity (GO:0016491)
YALI0F20174g	down	33	gluc	Q6C111		MULTIDRUG RESISTANCE PROTEIN PGP-1 (PTHR24221:SF503)	ATP binding cassette (ABC) transporter	K05658 ATP-binding cassette, subfamily B (MDR/TAP), member 1 [EC:7.6.2.2]	transmembrane transport (GO:0055085)	ATPase-coupled transmembrane transporter activity (GO:0042626), ATP binding (GO:0005524)
YALI0F30965g	down	33	gluc
downregulated on glycerol/erythritol medium at 33h
Gene	up/down	time	type	UniProt ID	Protein info (UniProt)	Panther family (Panther)	Panther protein class (Panther)	KO (KEGG)	GO Biological Proces (InterPro)	GO Molecular (InterPro)
YALI0B13794g	down	32	ery	Q6CEQ8	Ammonium transporter	AMMONIUM TRANSPORTER 3 (PTHR43029:SF3)	transporter	K03320 ammonium transporter, Amt family	ammonium transmembrane transport (GO:0072488), ammonium transport (GO:0015696)	ammonium transmembrane transporter activity (GO:0008519)
YALI0B13838g	down	32	ery	F2Z5W7		P450, PUTATIVE (EUROFUNG)-RELATED (PTHR24287:SF1)	oxygenase			oxidoreductase activity, acting on paired do rs, with incorporation or reduction of molecular oxygen (GO:0016705), iron ion binding (GO:0005506), mo oxygenase activity (GO:0004497), heme binding (GO:0020037), oxidoreductase activity, acting on paired do rs, with incorporation or reduction of molecular oxygen, reduced flavin or flavoprotein as one do r, and incorporation of one atom of oxygen (GO:…
YALI0B21450g	down	32	ery
YALI0B21494g	down	32	ery	Q6CDS8	RNase H domain-containing protein	RIBONUCLEASE H1 (PTHR10642:SF23)	endoribonuclease	K03469 ribonuclease HI [EC:3.1.26.4]		nucleic acid binding (GO:0003676), RNA-DNA hybrid ribonuclease activity (GO:0004523)
YALI0C04455g	down	32	ery	Q6CD20	MARVEL domain-containing protein	MARVEL DOMAIN-CONTAINING PROTEIN (PTHR37451:SF1)
YALI0C11165g	down	32	ery	Q6CCA1		VM DOMAIN-CONTAINING PROTEIN-RELATED (PTHR47641:SF1)
YALI0C23518g	down	32	ery
YALI0E08085g	down	32	ery
YALI0E10219g	down	32	ery	Q6C6E2	AA_permease domain-containing protein	GENERAL AMINO-ACID PERMEASE GAP1 (PTHR43341:SF23)	amino acid transporter	K16261 yeast ami acid transporter	ami acid transport (GO:0006865), transmembrane transport (GO:0055085)
YALI0E14256g	down	32	ery	Q6C5X6	Formate dehydrogenase	FORMATE DEHYDROGENASE 1 (PTHR42938:SF9)	dehydrogenase	K00122 formate dehydrogenase [EC:1.17.1.9]		NAD binding (GO:0051287), oxidoreductase activity, acting on the CH-OH group of do rs, NAD or NADP as acceptor (GO:0016616), formate dehydrogenase (NAD+) activity (GO:0008863)
YALI0E20823g	down	32	ery						proteolysis (GO:0006508)	aspartic-type endopeptidase activity (GO:0004190)
YALI0E23192g	down	32	ery
YALI0E25850g	down	32	ery
YALI0F06754g	down	32	ery	Q6C2L8	Elongation of fatty acids protein	ELONGATION OF VERY LONG CHAIN FATTY ACIDS PROTEIN (PTHR11157:SF134)	acyltransferase			fatty acid elongase activity (GO:0009922)
YALI0F09119g	down	32	ery
YALI0F18326g	down	32	ery	Q6C189		ZN(2)-C6 FUNGAL-TYPE DOMAIN-CONTAINING PROTEIN (PTHR47784:SF12)
YALI0F20174g	down	32	ery	Q6C111		MULTIDRUG RESISTANCE PROTEIN PGP-1 (PTHR24221:SF503)	ATP binding cassette (ABC) transporter	K05658 ATP-binding cassette, subfamily B (MDR/TAP), member 1 [EC:7.6.2.2]	transmembrane transport (GO:0055085)	ATPase-coupled transmembrane transporter activity (GO:0042626), ATP binding (GO:0005524)
YALI0F24651g	down	32	ery	Q6C0H5		CYTOCHROME C OXIDASE ASSEMBLY PROTEIN COX15 HOMOLOG (PTHR23289:SF2)	chaperone	K02259 heme a synthase [EC:1.17.99.9]	heme A biosynthetic process (GO:0006784)	oxidoreductase activity, acting on NAD(P)H, heme protein as acceptor (GO:0016653)
YALI0F31581g	down	32	ery
