# Supplementary material for: Transcriptome analysis reveals multiple targets of erythritol-related transcription factor EUF1 in unconventional yeast Yarrowia Lipolytica
Source: Microb Cell Fact. 2024 Mar 12;23:77. doi: 10.1186/s12934-024-02354-9 (PMC10935855; doi:10.1186/s12934-024-02354-9)
Supplement: Supplementary file 3 — Supplementary Material 3 [file 12934_2024_2354_MOESM3_ESM.xlsx]

## Sheet: DATA_erythritol
sample number	strain	time	medium	gene name	FPKM	log2(FPKM+1)
S1	MK1	24	glycerol/erythritol	YalifMp01	0	0
S1	MK1	24	glycerol/erythritol	YalifMp02	0	0
S1	MK1	24	glycerol/erythritol	YalifMp10	0.056284	0.0789978
S1	MK1	24	glycerol/erythritol	YalifMp09	0	0
S1	MK1	24	glycerol/erythritol	YalifMp08	0	0
S1	MK1	24	glycerol/erythritol	YalifMp06	0	0
S1	MK1	24	glycerol/erythritol	YalifMp05	0	0
S1	MK1	24	glycerol/erythritol	YalifMp03	0	0
S1	MK1	24	glycerol/erythritol	YalifMp11	0	0
S1	MK1	24	glycerol/erythritol	YalifMp12	0	0
S1	MK1	24	glycerol/erythritol	YalifMp13	0	0
S1	MK1	24	glycerol/erythritol	YalifMp14	0.041847	0.0591434
S1	MK1	24	glycerol/erythritol	YalifMp15	0	0
S1	MK1	24	glycerol/erythritol	YalifMp16	0	0
S1	MK1	24	glycerol/erythritol	YalifMp17	0.185838	0.245907
S1	MK1	24	glycerol/erythritol	YalifMp18	0.092649	0.12783
S1	MK1	24	glycerol/erythritol	YalifMp19	0	0
S1	MK1	24	glycerol/erythritol	YalifMp22	0	0
S1	MK1	24	glycerol/erythritol	YalifMp21	0	0
S1	MK1	24	glycerol/erythritol	YalifMp20	0	0
S1	MK1	24	glycerol/erythritol	YalifMp27	0.054381	0.0763963
S1	MK1	24	glycerol/erythritol	YalifMp23	0	0
S1	MK1	24	glycerol/erythritol	YalifMp28	0	0
S1	MK1	24	glycerol/erythritol	YalifMp29	0	0
S1	MK1	24	glycerol/erythritol	YALI0A00110g	0.386832	0.471793
S1	MK1	24	glycerol/erythritol	YALI0A00132g	333.312	8.38505
S1	MK1	24	glycerol/erythritol	YALI0A00154g	848.124	9.72983
S1	MK1	24	glycerol/erythritol	YALI0A00176g	2.87599	1.95457
S1	MK1	24	glycerol/erythritol	YALI0A00198g	1.78024	1.47521
S1	MK1	24	glycerol/erythritol	YALI0A00212g	13.0075	3.80813
S1	MK1	24	glycerol/erythritol	YALI0A00264g	157.466	7.30803
S1	MK1	24	glycerol/erythritol	YALI0A00286g	204.694	7.68436
S1	MK1	24	glycerol/erythritol	YALI0A00330g	25.7633	4.74218
S1	MK1	24	glycerol/erythritol	YALI0A00352g	716.556	9.48695
S1	MK1	24	glycerol/erythritol	YALI0A00369g	1.01733	1.01244
S1	MK1	24	glycerol/erythritol	YALI0A00374g	3.28818	2.10037
S1	MK1	24	glycerol/erythritol	YALI0A00396g	151.209	7.24991
S1	MK1	24	glycerol/erythritol	YALI0A00418g	22.054	4.52694
S1	MK1	24	glycerol/erythritol	YALI0A00440g	98.94	6.64299
S1	MK1	24	glycerol/erythritol	YALI0A00506g	58.1835	5.88712
S1	MK1	24	glycerol/erythritol	YALI0A00528g	0.164874	0.220174
S1	MK1	24	glycerol/erythritol	YALI0A00550g	4.58622	2.48187
S1	MK1	24	glycerol/erythritol	YALI0A00572g	3.02915	2.01048
S1	MK1	24	glycerol/erythritol	YALI0A00594g	212.701	7.73945
S1	MK1	24	glycerol/erythritol	YALI0A00616g	40.9996	5.3923
S1	MK1	24	glycerol/erythritol	YALI0A00638g	63.2719	6.00612
S1	MK1	24	glycerol/erythritol	YALI0A00660g	35.5792	5.19295
S1	MK1	24	glycerol/erythritol	YALI0A00682g	8.67345	3.27403
S1	MK1	24	glycerol/erythritol	YALI0A00759g	82.1473	6.3776
S1	MK1	24	glycerol/erythritol	YALI0A00781g	22.7218	4.56814
S1	MK1	24	glycerol/erythritol	YALI0A00803g	108.467	6.77435
S1	MK1	24	glycerol/erythritol	YALI0A00825g	10.5294	3.52724
S1	MK1	24	glycerol/erythritol	YALI0A00847g	823.599	9.68755
S1	MK1	24	glycerol/erythritol	YALI0A00869g	8.12505	3.18983
S1	MK1	24	glycerol/erythritol	YALI0A00891g	540.222	9.08008
S1	MK1	24	glycerol/erythritol	YALI0A00913g	63.2474	6.00557
S1	MK1	24	glycerol/erythritol	YALI0A00935g	29.5623	4.93368
S1	MK1	24	glycerol/erythritol	YALI0A00957g	118.829	6.90483
S1	MK1	24	glycerol/erythritol	YALI0A00979g	979.218	9.93696
S1	MK1	24	glycerol/erythritol	YALI0A01001g	61.3235	5.9617
S1	MK1	24	glycerol/erythritol	YALI0A01023g	29.2011	4.91653
S1	MK1	24	glycerol/erythritol	YALI0A01045g	112.417	6.82549
S1	MK1	24	glycerol/erythritol	YALI0A01067g	359.819	8.49513
S1	MK1	24	glycerol/erythritol	YALI0A01089g	54.4236	5.79243
S1	MK1	24	glycerol/erythritol	YALI0A01111g	37.079	5.25092
S1	MK1	24	glycerol/erythritol	YALI0A01133g	6.58185	2.92255
S1	MK1	24	glycerol/erythritol	YALI0A01155g	8.3352	3.22268
S1	MK1	24	glycerol/erythritol	YALI0A01265g	0.045117	0.0636645
S1	MK1	24	glycerol/erythritol	YALI0A01331g	46.8082	5.57918
S1	MK1	24	glycerol/erythritol	YALI0A01353g	31.862	5.03835
S1	MK1	24	glycerol/erythritol	YALI0A01375g	50.0209	5.67302
S1	MK1	24	glycerol/erythritol	YALI0A01397g	36.6183	5.23336
S1	MK1	24	glycerol/erythritol	YALI0A01419g	282.997	8.14973
S1	MK1	24	glycerol/erythritol	YALI0A01441g	1.42316	1.27689
S1	MK1	24	glycerol/erythritol	YALI0A01452g	246.32	7.95023
S1	MK1	24	glycerol/erythritol	YALI0A01463g	25.4036	4.72267
S1	MK1	24	glycerol/erythritol	YALI0A01485g	17.2731	4.19165
S1	MK1	24	glycerol/erythritol	YALI0A01540g	0	0
S1	MK1	24	glycerol/erythritol	YALI0A01562g	9.59966	3.40595
S1	MK1	24	glycerol/erythritol	YALI0A01602g	10.1762	3.48235
S1	MK1	24	glycerol/erythritol	YALI0A01650g	12.4308	3.74748
S1	MK1	24	glycerol/erythritol	YALI0A01716g	0.815241	0.860161
S1	MK1	24	glycerol/erythritol	YALI0A01738g	122.077	6.94341
S1	MK1	24	glycerol/erythritol	YALI0A01760g	4.87797	2.55532
S1	MK1	24	glycerol/erythritol	YALI0A01782g	27.7285	4.84441
S1	MK1	24	glycerol/erythritol	YALI0A01826g	28.2455	4.87014
S1	MK1	24	glycerol/erythritol	YALI0A01848g	3.14316	2.05073
S1	MK1	24	glycerol/erythritol	YALI0A01870g	0.238492	0.308585
S1	MK1	24	glycerol/erythritol	YALI0A01892g	108.408	6.77358
S1	MK1	24	glycerol/erythritol	YALI0A01958g	0	0
S1	MK1	24	glycerol/erythritol	YALI0A01980g	7.98649	3.16776
S1	MK1	24	glycerol/erythritol	YALI0A02002g	3.56792	2.19154
S1	MK1	24	glycerol/erythritol	YALI0A02024g	2.77593	1.91683
S1	MK1	24	glycerol/erythritol	YALI0A02046g	5.28821	2.65265
S1	MK1	24	glycerol/erythritol	YALI0A02068g	35.6072	5.19405
S1	MK1	24	glycerol/erythritol	YALI0A02090g	50.6362	5.69031
S1	MK1	24	glycerol/erythritol	YALI0A02112g	453.913	8.82945
S1	MK1	24	glycerol/erythritol	YALI0A02134g	37.053	5.24994
S1	MK1	24	glycerol/erythritol	YALI0A02156g	36.3057	5.22132
S1	MK1	24	glycerol/erythritol	YALI0A02178g	66.0969	6.06817
S1	MK1	24	glycerol/erythritol	YALI0A02200g	34.3628	5.14416
S1	MK1	24	glycerol/erythritol	YALI0A02222g	94.9194	6.58375
S1	MK1	24	glycerol/erythritol	YALI0A02244g	8.89383	3.30653
S1	MK1	24	glycerol/erythritol	YALI0A02266g	15.5471	4.0485
S1	MK1	24	glycerol/erythritol	YALI0A02288g	34.64	5.15543
S1	MK1	24	glycerol/erythritol	YALI0A02310g	168.761	7.40736
S1	MK1	24	glycerol/erythritol	YALI0A02332g	29.6773	4.9391
S1	MK1	24	glycerol/erythritol	YALI0A02354g	163.875	7.36523
S1	MK1	24	glycerol/erythritol	YALI0A02409g	18.2318	4.26543
S1	MK1	24	glycerol/erythritol	YALI0A02416g	4.96404	2.57629
S1	MK1	24	glycerol/erythritol	YALI0A02423g	2.515	1.81353
S1	MK1	24	glycerol/erythritol	YALI0A02431g	17.7054	4.22538
S1	MK1	24	glycerol/erythritol	YALI0A02453g	26.9664	4.80562
S1	MK1	24	glycerol/erythritol	YALI0A02475g	0.903648	0.928767
S1	MK1	24	glycerol/erythritol	YALI0A02497g	633.847	9.31026
S1	MK1	24	glycerol/erythritol	YALI0A02541g	20.9203	4.45419
S1	MK1	24	glycerol/erythritol	YALI0A02563g	31.032	5.00144
S1	MK1	24	glycerol/erythritol	YALI0A02585g	21.7851	4.51002
S1	MK1	24	glycerol/erythritol	YALI0A02607g	78.7657	6.3177
S1	MK1	24	glycerol/erythritol	YALI0A02629g	2.72818	1.89847
S1	MK1	24	glycerol/erythritol	YALI0A02651g	185.128	7.54015
S1	MK1	24	glycerol/erythritol	YALI0A02673g	63.4257	6.00956
S1	MK1	24	glycerol/erythritol	YALI0A02695g	114.941	6.85725
S1	MK1	24	glycerol/erythritol	YALI0A02717g	53.9385	5.77975
S1	MK1	24	glycerol/erythritol	YALI0A02783g	354.594	8.47409
S1	MK1	24	glycerol/erythritol	YALI0A02849g	79.8705	6.33754
S1	MK1	24	glycerol/erythritol	YALI0A02871g	75.6993	6.26114
S1	MK1	24	glycerol/erythritol	YALI0A02893g	5.48461	2.69702
S1	MK1	24	glycerol/erythritol	YALI0A02915g	542	9.08481
S1	MK1	24	glycerol/erythritol	YALI0A02937g	36.4304	5.22614
S1	MK1	24	glycerol/erythritol	YALI0A02959g	24.2925	4.66064
S1	MK1	24	glycerol/erythritol	YALI0A02981g	167.79	7.39909
S1	MK1	24	glycerol/erythritol	YALI0A03003g	80.1074	6.34176
S1	MK1	24	glycerol/erythritol	YALI0A03025g	249.348	7.96779
S1	MK1	24	glycerol/erythritol	YALI0A03069g	0	0
S1	MK1	24	glycerol/erythritol	YALI0A03091g	0.089696	0.123926
S1	MK1	24	glycerol/erythritol	YALI0A03113g	396.832	8.63602
S1	MK1	24	glycerol/erythritol	YALI0A03135g	3.54141	2.18314
S1	MK1	24	glycerol/erythritol	YALI0A03179g	0.412388	0.498136
S1	MK1	24	glycerol/erythritol	YALI0A03201g	1.27947	1.1887
S1	MK1	24	glycerol/erythritol	YALI0A03245g	15.8679	4.07621
S1	MK1	24	glycerol/erythritol	YALI0A03399g	46.609	5.57316
S1	MK1	24	glycerol/erythritol	YALI0A03421g	38.4344	5.30138
S1	MK1	24	glycerol/erythritol	YALI0A03443g	93.7618	6.56623
S1	MK1	24	glycerol/erythritol	YALI0A03509g	50.8329	5.6958
S1	MK1	24	glycerol/erythritol	YALI0A03531g	8.23326	3.20684
S1	MK1	24	glycerol/erythritol	YALI0A03553g	44.0406	5.49316
S1	MK1	24	glycerol/erythritol	YALI0A03575g	114.865	6.8563
S1	MK1	24	glycerol/erythritol	YALI0A03597g	369.995	8.53526
S1	MK1	24	glycerol/erythritol	YALI0A03641g	43.512	5.47612
S1	MK1	24	glycerol/erythritol	YALI0A03663g	54.2225	5.78718
S1	MK1	24	glycerol/erythritol	YALI0A03685g	31.212	5.00953
S1	MK1	24	glycerol/erythritol	YALI0A03751g	22.4592	4.55208
S1	MK1	24	glycerol/erythritol	YALI0A03773g	69.8535	6.14677
S1	MK1	24	glycerol/erythritol	YALI0A03817g	21.0081	4.45996
S1	MK1	24	glycerol/erythritol	YALI0A03839g	131.451	7.04932
S1	MK1	24	glycerol/erythritol	YALI0A03861g	19.1236	4.33082
S1	MK1	24	glycerol/erythritol	YALI0A03883g	38.4652	5.30251
S1	MK1	24	glycerol/erythritol	YALI0A03905g	90.0391	6.50841
S1	MK1	24	glycerol/erythritol	YALI0A03927g	21.3879	4.48465
S1	MK1	24	glycerol/erythritol	YALI0A03949g	3.93638	2.30345
S1	MK1	24	glycerol/erythritol	YALI0A03971g	5.12652	2.61507
S1	MK1	24	glycerol/erythritol	YALI0A03993g	5.64014	2.73121
S1	MK1	24	glycerol/erythritol	YALI0A04059g	20.0545	4.39605
S1	MK1	24	glycerol/erythritol	YALI0A04191g	40.7719	5.38446
S1	MK1	24	glycerol/erythritol	YALI0A04279g	0.063959	0.0894426
S1	MK1	24	glycerol/erythritol	YALI0A04301g	13.2814	3.83606
S1	MK1	24	glycerol/erythritol	YALI0A04323g	17.4694	4.20707
S1	MK1	24	glycerol/erythritol	YALI0A04345g	99.8723	6.65639
S1	MK1	24	glycerol/erythritol	YALI0A04367g	192.051	7.59284
S1	MK1	24	glycerol/erythritol	YALI0A04455g	24.5212	4.67362
S1	MK1	24	glycerol/erythritol	YALI0A04499g	0	0
S1	MK1	24	glycerol/erythritol	YALI0A04521g	0	0
S1	MK1	24	glycerol/erythritol	YALI0A04587g	171.134	7.42739
S1	MK1	24	glycerol/erythritol	YALI0A04609g	34.9375	5.16742
S1	MK1	24	glycerol/erythritol	YALI0A04631g	0.941737	0.957348
S1	MK1	24	glycerol/erythritol	YALI0A04653g	33.0122	5.08798
S1	MK1	24	glycerol/erythritol	YALI0A04675g	54.6772	5.79901
S1	MK1	24	glycerol/erythritol	YALI0A04697g	57.7213	5.87581
S1	MK1	24	glycerol/erythritol	YALI0A04719g	1.29562	1.19888
S1	MK1	24	glycerol/erythritol	YALI0A04741g	6.67892	2.9409
S1	MK1	24	glycerol/erythritol	YALI0A04785g	14.2009	3.92609
S1	MK1	24	glycerol/erythritol	YALI0A04873g	55.1249	5.81057
S1	MK1	24	glycerol/erythritol	YALI0A04895g	508.584	8.99318
S1	MK1	24	glycerol/erythritol	YALI0A04917g	269.72	8.08066
S1	MK1	24	glycerol/erythritol	YALI0A04939g	20.429	4.42149
S1	MK1	24	glycerol/erythritol	YALI0A04961g	119.815	6.91666
S1	MK1	24	glycerol/erythritol	YALI0A04983g	255.144	8.00081
S1	MK1	24	glycerol/erythritol	YALI0A05005g	0.654393	0.726302
S1	MK1	24	glycerol/erythritol	YALI0A05027g	71.7669	6.18521
S1	MK1	24	glycerol/erythritol	YALI0A05115g	16.0855	4.0947
S1	MK1	24	glycerol/erythritol	YALI0A05137g	127.907	7.01018
S1	MK1	24	glycerol/erythritol	YALI0A05159g	20.7365	4.44204
S1	MK1	24	glycerol/erythritol	YALI0A05181g	35.0654	5.17254
S1	MK1	24	glycerol/erythritol	YALI0A05203g	3.08504	2.03035
S1	MK1	24	glycerol/erythritol	YALI0A05225g	1.11052	1.0776
S1	MK1	24	glycerol/erythritol	YALI0A05247g	39.2579	5.3312
S1	MK1	24	glycerol/erythritol	YALI0A05291g	9.29588	3.364
S1	MK1	24	glycerol/erythritol	YALI0A05357g	54.1989	5.78657
S1	MK1	24	glycerol/erythritol	YALI0A05379g	39.2264	5.33007
S1	MK1	24	glycerol/erythritol	YALI0A05401g	33.8402	5.12268
S1	MK1	24	glycerol/erythritol	YALI0A05423g	91.2323	6.5272
S1	MK1	24	glycerol/erythritol	YALI0A05533g	32.4573	5.06425
S1	MK1	24	glycerol/erythritol	YALI0A05555g	26.7127	4.79247
S1	MK1	24	glycerol/erythritol	YALI0A05577g	49.6278	5.66186
S1	MK1	24	glycerol/erythritol	YALI0A05665g	2.33435	1.7374
S1	MK1	24	glycerol/erythritol	YALI0A05775g	35.6153	5.19438
S1	MK1	24	glycerol/erythritol	YALI0A05885g	9.08604	3.33429
S1	MK1	24	glycerol/erythritol	YALI0A05929g	28.4321	4.87932
S1	MK1	24	glycerol/erythritol	YALI0A05951g	4.94189	2.57092
S1	MK1	24	glycerol/erythritol	YALI0A05973g	9.41524	3.38062
S1	MK1	24	glycerol/erythritol	YALI0A05995g	63.252	6.00567
S1	MK1	24	glycerol/erythritol	YALI0A06017g	0	0
S1	MK1	24	glycerol/erythritol	YALI0A06039g	0.196364	0.258656
S1	MK1	24	glycerol/erythritol	YALI0A06061g	21.4317	4.48747
S1	MK1	24	glycerol/erythritol	YALI0A06105g	0.561781	0.643192
S1	MK1	24	glycerol/erythritol	YALI0A06171g	0.228374	0.29675
S1	MK1	24	glycerol/erythritol	YALI0A06215g	0.18873	0.249421
S1	MK1	24	glycerol/erythritol	YALI0A06347g	54.797	5.80212
S1	MK1	24	glycerol/erythritol	YALI0A06369g	69.3006	6.13546
S1	MK1	24	glycerol/erythritol	YALI0A06435g	455.857	8.8356
S1	MK1	24	glycerol/erythritol	YALI0A06457g	4.46967	2.45145
S1	MK1	24	glycerol/erythritol	YALI0A06479g	32.7857	5.07834
S1	MK1	24	glycerol/erythritol	YALI0A06501g	37.9161	5.2823
S1	MK1	24	glycerol/erythritol	YALI0A06523g	34.3923	5.14536
S1	MK1	24	glycerol/erythritol	YALI0A06589g	126.557	6.99499
S1	MK1	24	glycerol/erythritol	YALI0A06611g	13.0866	3.81625
S1	MK1	24	glycerol/erythritol	YALI0A06633g	121.006	6.93081
S1	MK1	24	glycerol/erythritol	YALI0A06655g	63.6355	6.01425
S1	MK1	24	glycerol/erythritol	YALI0A06677g	28.1599	4.86591
S1	MK1	24	glycerol/erythritol	YALI0A06699g	8.69773	3.27765
S1	MK1	24	glycerol/erythritol	YALI0A06721g	3.97941	2.31597
S1	MK1	24	glycerol/erythritol	YALI0A06743g	30.427	4.97393
S1	MK1	24	glycerol/erythritol	YALI0A06765g	447.546	8.80911
S1	MK1	24	glycerol/erythritol	YALI0A06787g	118.374	6.89935
S1	MK1	24	glycerol/erythritol	YALI0A06809g	122.302	6.94605
S1	MK1	24	glycerol/erythritol	YALI0A06831g	56.7479	5.8517
S1	MK1	24	glycerol/erythritol	YALI0A06886g	51.5222	5.71486
S1	MK1	24	glycerol/erythritol	YALI0A06908g	79.5957	6.33263
S1	MK1	24	glycerol/erythritol	YALI0A06930g	6.9622	2.99317
S1	MK1	24	glycerol/erythritol	YALI0A06952g	26.7111	4.79239
S1	MK1	24	glycerol/erythritol	YALI0A06974g	2421.41	11.2422
S1	MK1	24	glycerol/erythritol	YALI0A06996g	23.4577	4.61221
S1	MK1	24	glycerol/erythritol	YALI0A07018g	87.8194	6.4728
S1	MK1	24	glycerol/erythritol	YALI0A07062g	68.2016	6.11273
S1	MK1	24	glycerol/erythritol	YALI0A07084g	171.549	7.43086
S1	MK1	24	glycerol/erythritol	YALI0A07106g	28.0818	4.86205
S1	MK1	24	glycerol/erythritol	YALI0A07128g	2.61669	1.85467
S1	MK1	24	glycerol/erythritol	YALI0A07142g	0.209314	0.274189
S1	MK1	24	glycerol/erythritol	YALI0A07238g	28.923	4.90318
S1	MK1	24	glycerol/erythritol	YALI0A07249g	1.49951	1.32165
S1	MK1	24	glycerol/erythritol	YALI0A07403g	177.149	7.47694
S1	MK1	24	glycerol/erythritol	YALI0A07425g	5.38312	2.67426
S1	MK1	24	glycerol/erythritol	YALI0A07447g	2.82898	1.93696
S1	MK1	24	glycerol/erythritol	YALI0A07557g	1.6102	1.38416
S1	MK1	24	glycerol/erythritol	YALI0A07579g	0.341116	0.423434
S1	MK1	24	glycerol/erythritol	YALI0A07601g	4.77859	2.53072
S1	MK1	24	glycerol/erythritol	YALI0A07623g	86.013	6.44316
S1	MK1	24	glycerol/erythritol	YALI0A07645g	4.50099	2.45969
S1	MK1	24	glycerol/erythritol	YALI0A07667g	3.83793	2.27439
S1	MK1	24	glycerol/erythritol	YALI0A07689g	32.5326	5.06749
S1	MK1	24	glycerol/erythritol	YALI0A07711g	0	0
S1	MK1	24	glycerol/erythritol	YALI0A07733g	65.517	6.05565
S1	MK1	24	glycerol/erythritol	YALI0A07755g	1.65051	1.40627
S1	MK1	24	glycerol/erythritol	YALI0A07777g	1.01385	1.00996
S1	MK1	24	glycerol/erythritol	YALI0A07799g	157.458	7.30795
S1	MK1	24	glycerol/erythritol	YALI0A07821g	30.2408	4.96536
S1	MK1	24	glycerol/erythritol	YALI0A07843g	28.1509	4.86547
S1	MK1	24	glycerol/erythritol	YALI0A07865g	46.086	5.55723
S1	MK1	24	glycerol/erythritol	YALI0A07887g	4.57547	2.47909
S1	MK1	24	glycerol/erythritol	YALI0A07997g	34.81	5.16229
S1	MK1	24	glycerol/erythritol	YALI0A08019g	71.0365	6.17066
S1	MK1	24	glycerol/erythritol	YALI0A08041g	134.791	7.08525
S1	MK1	24	glycerol/erythritol	YALI0A08063g	65.829	6.0624
S1	MK1	24	glycerol/erythritol	YALI0A08077g	648.991	9.34428
S1	MK1	24	glycerol/erythritol	YALI0A08107g	62.5965	5.99087
S1	MK1	24	glycerol/erythritol	YALI0A08129g	166.669	7.38947
S1	MK1	24	glycerol/erythritol	YALI0A08151g	74.9009	6.24605
S1	MK1	24	glycerol/erythritol	YALI0A08165g	30.9172	4.99626
S1	MK1	24	glycerol/erythritol	YALI0A08195g	6.46931	2.90098
S1	MK1	24	glycerol/erythritol	YALI0A08217g	34.556	5.15202
S1	MK1	24	glycerol/erythritol	YALI0A08239g	47.1034	5.58807
S1	MK1	24	glycerol/erythritol	YALI0A08261g	51.0845	5.70278
S1	MK1	24	glycerol/erythritol	YALI0A08327g	0.171391	0.228223
S1	MK1	24	glycerol/erythritol	YALI0A08338g	0.308406	0.38781
S1	MK1	24	glycerol/erythritol	YALI0A08360g	6.53914	2.9144
S1	MK1	24	glycerol/erythritol	YALI0A08404g	2.24182	1.69681
S1	MK1	24	glycerol/erythritol	YALI0A08426g	22.2178	4.53716
S1	MK1	24	glycerol/erythritol	YALI0A08448g	132.521	7.06093
S1	MK1	24	glycerol/erythritol	YALI0A08536g	39.2862	5.33221
S1	MK1	24	glycerol/erythritol	YALI0A08558g	6.91226	2.98409
S1	MK1	24	glycerol/erythritol	YALI0A08580g	21.6669	4.50252
S1	MK1	24	glycerol/erythritol	YALI0A08624g	0	0
S1	MK1	24	glycerol/erythritol	YALI0A08646g	115.388	6.8628
S1	MK1	24	glycerol/erythritol	YALI0A08668g	30.2638	4.96642
S1	MK1	24	glycerol/erythritol	YALI0A08734g	34.6717	5.15671
S1	MK1	24	glycerol/erythritol	YALI0A08800g	0.050913	0.0716432
S1	MK1	24	glycerol/erythritol	YALI0A08866g	19.769	4.37636
S1	MK1	24	glycerol/erythritol	YALI0A08888g	0.318502	0.3989
S1	MK1	24	glycerol/erythritol	YALI0A08932g	0	0
S1	MK1	24	glycerol/erythritol	YALI0A08998g	6.65028	2.93551
S1	MK1	24	glycerol/erythritol	YALI0A09020g	70.5164	6.1602
S1	MK1	24	glycerol/erythritol	YALI0A09042g	46.6756	5.57518
S1	MK1	24	glycerol/erythritol	YALI0A09064g	158.507	7.31748
S1	MK1	24	glycerol/erythritol	YALI0A09086g	99.1422	6.64591
S1	MK1	24	glycerol/erythritol	YALI0A09108g	36.9222	5.24497
S1	MK1	24	glycerol/erythritol	YALI0A09196g	15.9925	4.08682
S1	MK1	24	glycerol/erythritol	YALI0A09262g	0.041309	0.0583982
S1	MK1	24	glycerol/erythritol	YALI0A09284g	25.8551	4.74712
S1	MK1	24	glycerol/erythritol	YALI0A09317g	0	0
S1	MK1	24	glycerol/erythritol	YALI0A09383g	9.17892	3.34751
S1	MK1	24	glycerol/erythritol	YALI0A09405g	20.6533	4.43651
S1	MK1	24	glycerol/erythritol	YALI0A09427g	11.4542	3.63856
S1	MK1	24	glycerol/erythritol	YALI0A09438g	35.0332	5.17125
S1	MK1	24	glycerol/erythritol	YALI0A09449g	12.9675	3.804
S1	MK1	24	glycerol/erythritol	YALI0A09471g	0.508783	0.593385
S1	MK1	24	glycerol/erythritol	YALI0A09515g	1.25862	1.17544
S1	MK1	24	glycerol/erythritol	YALI0A09537g	13.9077	3.89798
S1	MK1	24	glycerol/erythritol	YALI0A09559g	9.40001	3.37851
S1	MK1	24	glycerol/erythritol	YALI0A09592g	122.75	6.95129
S1	MK1	24	glycerol/erythritol	YALI0A09614g	1.61058	1.38437
S1	MK1	24	glycerol/erythritol	YALI0A09636g	26.5621	4.78461
S1	MK1	24	glycerol/erythritol	YALI0A09658g	255.445	8.00251
S1	MK1	24	glycerol/erythritol	YALI0A09680g	43.0626	5.46148
S1	MK1	24	glycerol/erythritol	YALI0A09702g	48.8737	5.64021
S1	MK1	24	glycerol/erythritol	YALI0A09724g	12.9896	3.80628
S1	MK1	24	glycerol/erythritol	YALI0A09746g	36.2528	5.21928
S1	MK1	24	glycerol/erythritol	YALI0A09768g	117.91	6.89373
S1	MK1	24	glycerol/erythritol	YALI0A09790g	53.1508	5.75891
S1	MK1	24	glycerol/erythritol	YALI0A09812g	125.726	6.98557
S1	MK1	24	glycerol/erythritol	YALI0A09834g	58.7624	5.90117
S1	MK1	24	glycerol/erythritol	YALI0A09845g	155.428	7.28936
S1	MK1	24	glycerol/erythritol	YALI0A09856g	89.7786	6.50428
S1	MK1	24	glycerol/erythritol	YALI0A09878g	52.2499	5.73471
S1	MK1	24	glycerol/erythritol	YALI0A09900g	485.231	8.9255
S1	MK1	24	glycerol/erythritol	YALI0A09922g	664.834	9.37902
S1	MK1	24	glycerol/erythritol	YALI0A09933g	3826.67	11.9023
S1	MK1	24	glycerol/erythritol	YALI0A09988g	29.6577	4.93818
S1	MK1	24	glycerol/erythritol	YALI0A10010g	66.9985	6.08743
S1	MK1	24	glycerol/erythritol	YALI0A10032g	72.2174	6.19412
S1	MK1	24	glycerol/erythritol	YALI0A10076g	99.7602	6.65478
S1	MK1	24	glycerol/erythritol	YALI0A10098g	80.2218	6.34379
S1	MK1	24	glycerol/erythritol	YALI0A10120g	30.5702	4.98049
S1	MK1	24	glycerol/erythritol	YALI0A10142g	24.1751	4.65393
S1	MK1	24	glycerol/erythritol	YALI0A10164g	22.0784	4.52847
S1	MK1	24	glycerol/erythritol	YALI0A10186g	15.0801	4.0072
S1	MK1	24	glycerol/erythritol	YALI0A10208g	0.723653	0.785469
S1	MK1	24	glycerol/erythritol	YALI0A10230g	62.5986	5.99092
S1	MK1	24	glycerol/erythritol	YALI0A10252g	22.1475	4.53278
S1	MK1	24	glycerol/erythritol	YALI0A10274g	102.13	6.68832
S1	MK1	24	glycerol/erythritol	YALI0A10296g	2.95533	1.9838
S1	MK1	24	glycerol/erythritol	YALI0A10310g	29.4536	4.92854
S1	MK1	24	glycerol/erythritol	YALI0A10318g	27.5853	4.8372
S1	MK1	24	glycerol/erythritol	YALI0A10362g	103.352	6.70532
S1	MK1	24	glycerol/erythritol	YALI0A10395g	0	0
S1	MK1	24	glycerol/erythritol	YALI0A10439g	0.056696	0.0795604
S1	MK1	24	glycerol/erythritol	YALI0A10483g	14.3577	3.94089
S1	MK1	24	glycerol/erythritol	YALI0A10527g	39.3878	5.33585
S1	MK1	24	glycerol/erythritol	YALI0A10549g	64.7866	6.03972
S1	MK1	24	glycerol/erythritol	YALI0A10571g	40.9145	5.38938
S1	MK1	24	glycerol/erythritol	YALI0A10593g	6.54299	2.91514
S1	MK1	24	glycerol/erythritol	YALI0A10615g	160.449	7.33493
S1	MK1	24	glycerol/erythritol	YALI0A10637g	53.0739	5.75686
S1	MK1	24	glycerol/erythritol	YALI0A10659g	1170.41	10.194
S1	MK1	24	glycerol/erythritol	YALI0A10681g	47.0856	5.58753
S1	MK1	24	glycerol/erythritol	YALI0A10703g	24.1072	4.65003
S1	MK1	24	glycerol/erythritol	YALI0A10725g	267.468	8.0686
S1	MK1	24	glycerol/erythritol	YALI0A10747g	550.968	9.10844
S1	MK1	24	glycerol/erythritol	YALI0A10769g	1.04489	1.03202
S1	MK1	24	glycerol/erythritol	YALI0A10813g	23.7369	4.62859
S1	MK1	24	glycerol/erythritol	YALI0A10879g	698.029	9.44921
S1	MK1	24	glycerol/erythritol	YALI0A10901g	0	0
S1	MK1	24	glycerol/erythritol	YALI0A10945g	1.63197	1.39614
S1	MK1	24	glycerol/erythritol	YALI0A10967g	105.208	6.73075
S1	MK1	24	glycerol/erythritol	YALI0A10989g	7.75621	3.13031
S1	MK1	24	glycerol/erythritol	YALI0A11011g	0.348609	0.431472
S1	MK1	24	glycerol/erythritol	YALI0A11077g	4.88819	2.55783
S1	MK1	24	glycerol/erythritol	YALI0A11099g	29.3393	4.92312
S1	MK1	24	glycerol/erythritol	YALI0A11121g	39.8539	5.3524
S1	MK1	24	glycerol/erythritol	YALI0A11143g	225.739	7.82489
S1	MK1	24	glycerol/erythritol	YALI0A11157g	221.029	7.7946
S1	MK1	24	glycerol/erythritol	YALI0A11198g	26.0253	4.75624
S1	MK1	24	glycerol/erythritol	YALI0A11220g	13.4273	3.85073
S1	MK1	24	glycerol/erythritol	YALI0A11407g	23.168	4.59503
S1	MK1	24	glycerol/erythritol	YALI0A11473g	0.233209	0.302417
S1	MK1	24	glycerol/erythritol	YALI0A11517g	34.5055	5.14997
S1	MK1	24	glycerol/erythritol	YALI0A11539g	5.08849	2.60608
S1	MK1	24	glycerol/erythritol	YALI0A11561g	7.69768	3.12063
S1	MK1	24	glycerol/erythritol	YALI0A11605g	6.3832	2.88425
S1	MK1	24	glycerol/erythritol	YALI0A11627g	1.13249	1.09254
S1	MK1	24	glycerol/erythritol	YALI0A11649g	0.570989	0.651673
S1	MK1	24	glycerol/erythritol	YALI0A11671g	10.3143	3.50008
S1	MK1	24	glycerol/erythritol	YALI0A11737g	1.58877	1.37227
S1	MK1	24	glycerol/erythritol	YALI0A11759g	0.144018	0.19411
S1	MK1	24	glycerol/erythritol	YALI0A11781g	2.09486	1.62987
S1	MK1	24	glycerol/erythritol	YALI0A11803g	0.549343	0.631657
S1	MK1	24	glycerol/erythritol	YALI0A11847g	0	0
S1	MK1	24	glycerol/erythritol	YALI0A11869g	13.8371	3.89114
S1	MK1	24	glycerol/erythritol	YALI0A11891g	8.09985	3.18584
S1	MK1	24	glycerol/erythritol	YALI0A11935g	20.317	4.41393
S1	MK1	24	glycerol/erythritol	YALI0A12001g	21.9838	4.52254
S1	MK1	24	glycerol/erythritol	YALI0A12023g	80.9544	6.35675
S1	MK1	24	glycerol/erythritol	YALI0A12045g	261.446	8.03588
S1	MK1	24	glycerol/erythritol	YALI0A12067g	104.798	6.72517
S1	MK1	24	glycerol/erythritol	YALI0A12111g	61.4352	5.96429
S1	MK1	24	glycerol/erythritol	YALI0A12133g	24.4351	4.66875
S1	MK1	24	glycerol/erythritol	YALI0A12155g	51.2531	5.70745
S1	MK1	24	glycerol/erythritol	YALI0A12177g	180.023	7.50003
S1	MK1	24	glycerol/erythritol	YALI0A12199g	2.53696	1.82251
S1	MK1	24	glycerol/erythritol	YALI0A12221g	2.81631	1.93218
S1	MK1	24	glycerol/erythritol	YALI0A12243g	4.87147	2.55372
S1	MK1	24	glycerol/erythritol	YALI0A12265g	7.01575	3.00284
S1	MK1	24	glycerol/erythritol	YALI0A12287g	16.3842	4.1197
S1	MK1	24	glycerol/erythritol	YALI0A12353g	199.528	7.64766
S1	MK1	24	glycerol/erythritol	YALI0A12419g	1.82833	1.49995
S1	MK1	24	glycerol/erythritol	YALI0A12441g	17.7949	4.23227
S1	MK1	24	glycerol/erythritol	YALI0A12507g	34.9678	5.16863
S1	MK1	24	glycerol/erythritol	YALI0A12573g	1.90132	1.53671
S1	MK1	24	glycerol/erythritol	YALI0A12617g	30.6709	4.98508
S1	MK1	24	glycerol/erythritol	YALI0A12683g	9.92746	3.44989
S1	MK1	24	glycerol/erythritol	YALI0A12705g	41.5576	5.41134
S1	MK1	24	glycerol/erythritol	YALI0A12815g	0.084006	0.116373
S1	MK1	24	glycerol/erythritol	YALI0A12837g	0	0
S1	MK1	24	glycerol/erythritol	YALI0A12925g	0	0
S1	MK1	24	glycerol/erythritol	YALI0A12969g	20.2922	4.41225
S1	MK1	24	glycerol/erythritol	YALI0A13013g	4.80954	2.53842
S1	MK1	24	glycerol/erythritol	YALI0A13035g	160.943	7.33934
S1	MK1	24	glycerol/erythritol	YALI0A13057g	32.7407	5.07642
S1	MK1	24	glycerol/erythritol	YALI0A13079g	4.1045	2.35177
S1	MK1	24	glycerol/erythritol	YALI0A13101g	75.8127	6.26327
S1	MK1	24	glycerol/erythritol	YALI0A13233g	5.71831	2.7481
S1	MK1	24	glycerol/erythritol	YALI0A13255g	0	0
S1	MK1	24	glycerol/erythritol	YALI0A13277g	83.7873	6.40578
S1	MK1	24	glycerol/erythritol	YALI0A13299g	68.0284	6.10912
S1	MK1	24	glycerol/erythritol	YALI0A13321g	90.5448	6.51641
S1	MK1	24	glycerol/erythritol	YALI0A13387g	154.27	7.27864
S1	MK1	24	glycerol/erythritol	YALI0A13497g	198.74	7.64198
S1	MK1	24	glycerol/erythritol	YALI0A13519g	28.8803	4.90112
S1	MK1	24	glycerol/erythritol	YALI0A13541g	82.8818	6.39029
S1	MK1	24	glycerol/erythritol	YALI0A13563g	112.792	6.83025
S1	MK1	24	glycerol/erythritol	YALI0A13585g	140.018	7.13973
S1	MK1	24	glycerol/erythritol	YALI0A13607g	1.62391	1.39172
S1	MK1	24	glycerol/erythritol	YALI0A13673g	30.3981	4.97261
S1	MK1	24	glycerol/erythritol	YALI0A13695g	5.01386	2.58829
S1	MK1	24	glycerol/erythritol	YALI0A13849g	0.201276	0.264568
S1	MK1	24	glycerol/erythritol	YALI0A13915g	0	0
S1	MK1	24	glycerol/erythritol	YALI0A13937g	0	0
S1	MK1	24	glycerol/erythritol	YALI0A14069g	1.79375	1.4822
S1	MK1	24	glycerol/erythritol	YALI0A14157g	26.775	4.79572
S1	MK1	24	glycerol/erythritol	YALI0A14212g	19.1815	4.33496
S1	MK1	24	glycerol/erythritol	YALI0A14234g	0.852511	0.889482
S1	MK1	24	glycerol/erythritol	YALI0A14256g	40.6543	5.38039
S1	MK1	24	glycerol/erythritol	YALI0A14322g	5.72109	2.74869
S1	MK1	24	glycerol/erythritol	YALI0A14366g	40.0103	5.35791
S1	MK1	24	glycerol/erythritol	YALI0A14388g	24.3215	4.66229
S1	MK1	24	glycerol/erythritol	YALI0A14454g	47.9319	5.6127
S1	MK1	24	glycerol/erythritol	YALI0A14476g	61.0026	5.95426
S1	MK1	24	glycerol/erythritol	YALI0A14498g	244.962	7.94229
S1	MK1	24	glycerol/erythritol	YALI0A14520g	12.7108	3.77724
S1	MK1	24	glycerol/erythritol	YALI0A14542g	201.404	7.66109
S1	MK1	24	glycerol/erythritol	YALI0A14564g	14.1815	3.92424
S1	MK1	24	glycerol/erythritol	YALI0A14586g	80.1576	6.34265
S1	MK1	24	glycerol/erythritol	YALI0A14608g	79.9483	6.33893
S1	MK1	24	glycerol/erythritol	YALI0A14630g	252.143	7.98381
S1	MK1	24	glycerol/erythritol	YALI0A14707g	12.2617	3.72919
S1	MK1	24	glycerol/erythritol	YALI0A14740g	61.3332	5.96193
S1	MK1	24	glycerol/erythritol	YALI0A14762g	92.9072	6.55316
S1	MK1	24	glycerol/erythritol	YALI0A14784g	216.02	7.76168
S1	MK1	24	glycerol/erythritol	YALI0A14806g	886.247	9.79319
S1	MK1	24	glycerol/erythritol	YALI0A14839g	50.1231	5.6759
S1	MK1	24	glycerol/erythritol	YALI0A14861g	5.71251	2.74685
S1	MK1	24	glycerol/erythritol	YALI0A14883g	4.7416	2.52145
S1	MK1	24	glycerol/erythritol	YALI0A14905g	1.50848	1.32681
S1	MK1	24	glycerol/erythritol	YALI0A14927g	0.905971	0.930526
S1	MK1	24	glycerol/erythritol	YALI0A14949g	0	0
S1	MK1	24	glycerol/erythritol	YALI0A15059g	35.3525	5.18398
S1	MK1	24	glycerol/erythritol	YALI0A15081g	85.4248	6.43337
S1	MK1	24	glycerol/erythritol	YALI0A15103g	13.6684	3.87464
S1	MK1	24	glycerol/erythritol	YALI0A15125g	186.178	7.54827
S1	MK1	24	glycerol/erythritol	YALI0A15147g	13.3233	3.84029
S1	MK1	24	glycerol/erythritol	YALI0A15169g	0.048209	0.0679264
S1	MK1	24	glycerol/erythritol	YALI0A15257g	67.0556	6.08864
S1	MK1	24	glycerol/erythritol	YALI0A15345g	18.913	4.31564
S1	MK1	24	glycerol/erythritol	YALI0A15378g	6.56589	2.91951
S1	MK1	24	glycerol/erythritol	YALI0A15400g	78.3722	6.31056
S1	MK1	24	glycerol/erythritol	YALI0A15422g	68.7034	6.12316
S1	MK1	24	glycerol/erythritol	YALI0A15433g	98.8018	6.64099
S1	MK1	24	glycerol/erythritol	YALI0A15444g	55.8961	5.83026
S1	MK1	24	glycerol/erythritol	YALI0A15466g	39.2862	5.33221
S1	MK1	24	glycerol/erythritol	YALI0A15488g	10.385	3.50907
S1	MK1	24	glycerol/erythritol	YALI0A15554g	52.4385	5.73981
S1	MK1	24	glycerol/erythritol	YALI0A15576g	85.7071	6.43808
S1	MK1	24	glycerol/erythritol	YALI0A15598g	4.35327	2.42042
S1	MK1	24	glycerol/erythritol	YALI0A15642g	4.14047	2.3619
S1	MK1	24	glycerol/erythritol	YALI0A15686g	170.918	7.42558
S1	MK1	24	glycerol/erythritol	YALI0A15708g	85.888	6.44108
S1	MK1	24	glycerol/erythritol	YALI0A15752g	7.82869	3.1422
S1	MK1	24	glycerol/erythritol	YALI0A15774g	79.0769	6.32331
S1	MK1	24	glycerol/erythritol	YALI0A15796g	1.98168	1.57612
S1	MK1	24	glycerol/erythritol	YALI0A15884g	27.3588	4.82572
S1	MK1	24	glycerol/erythritol	YALI0A15906g	40.0682	5.35995
S1	MK1	24	glycerol/erythritol	YALI0A15950g	87.4793	6.46727
S1	MK1	24	glycerol/erythritol	YALI0A15972g	463.302	8.85892
S1	MK1	24	glycerol/erythritol	YALI0A16016g	2.48032	1.79922
S1	MK1	24	glycerol/erythritol	YALI0A16038g	19.1585	4.33332
S1	MK1	24	glycerol/erythritol	YALI0A16060g	129.152	7.02405
S1	MK1	24	glycerol/erythritol	YALI0A16082g	33.5863	5.11213
S1	MK1	24	glycerol/erythritol	YALI0A16148g	13.7413	3.88179
S1	MK1	24	glycerol/erythritol	YALI0A16170g	196.045	7.62238
S1	MK1	24	glycerol/erythritol	YALI0A16192g	0	0
S1	MK1	24	glycerol/erythritol	YALI0A16207g	0.038207	0.0540941
S1	MK1	24	glycerol/erythritol	YALI0A16214g	346.877	8.44243
S1	MK1	24	glycerol/erythritol	YALI0A16291g	181.875	7.51471
S1	MK1	24	glycerol/erythritol	YALI0A16313g	8.09273	3.18471
S1	MK1	24	glycerol/erythritol	YALI0A16379g	1854.13	10.8573
S1	MK1	24	glycerol/erythritol	YALI0A16401g	16.3476	4.11666
S1	MK1	24	glycerol/erythritol	YALI0A16423g	0.381927	0.466681
S1	MK1	24	glycerol/erythritol	YALI0A16445g	0.100507	0.138168
S1	MK1	24	glycerol/erythritol	YALI0A16467g	65.5563	6.0565
S1	MK1	24	glycerol/erythritol	YALI0A16489g	55.178	5.81193
S1	MK1	24	glycerol/erythritol	YALI0A16511g	6.4924	2.90543
S1	MK1	24	glycerol/erythritol	YALI0A16566g	145.319	7.19297
S1	MK1	24	glycerol/erythritol	YALI0A16588g	33.4474	5.10632
S1	MK1	24	glycerol/erythritol	YALI0A16610g	8.91183	3.30915
S1	MK1	24	glycerol/erythritol	YALI0A16698g	69.2412	6.13424
S1	MK1	24	glycerol/erythritol	YALI0A16720g	36.3372	5.22254
S1	MK1	24	glycerol/erythritol	YALI0A16775g	580.391	9.18337
S1	MK1	24	glycerol/erythritol	YALI0A16797g	298.157	8.22476
S1	MK1	24	glycerol/erythritol	YALI0A16819g	72.4907	6.19949
S1	MK1	24	glycerol/erythritol	YALI0A16841g	12.3638	3.74026
S1	MK1	24	glycerol/erythritol	YALI0A16863g	38.8545	5.31667
S1	MK1	24	glycerol/erythritol	YALI0A16868g	241.402	7.92126
S1	MK1	24	glycerol/erythritol	YALI0A17020g	212.174	7.73589
S1	MK1	24	glycerol/erythritol	YALI0A17039g	44.0657	5.49396
S1	MK1	24	glycerol/erythritol	YALI0A17061g	36.9658	5.24663
S1	MK1	24	glycerol/erythritol	YALI0A17127g	408.079	8.67623
S1	MK1	24	glycerol/erythritol	YALI0A17149g	2.48751	1.8022
S1	MK1	24	glycerol/erythritol	YALI0A17171g	25.1769	4.71022
S1	MK1	24	glycerol/erythritol	YALI0A17193g	12.5639	3.7617
S1	MK1	24	glycerol/erythritol	YALI0A17215g	17.044	4.17345
S1	MK1	24	glycerol/erythritol	YALI0A17237g	7.80062	3.1376
S1	MK1	24	glycerol/erythritol	YALI0A17259g	116.626	6.87806
S1	MK1	24	glycerol/erythritol	YALI0A17281g	50.0847	5.67482
S1	MK1	24	glycerol/erythritol	YALI0A17292g	72.1541	6.19287
S1	MK1	24	glycerol/erythritol	YALI0A17314g	88.5667	6.48489
S1	MK1	24	glycerol/erythritol	YALI0A17336g	104.66	6.72328
S1	MK1	24	glycerol/erythritol	YALI0A17358g	17.1907	4.18513
S1	MK1	24	glycerol/erythritol	YALI0A17380g	74.1457	6.23162
S1	MK1	24	glycerol/erythritol	YALI0A17424g	97.644	6.62416
S1	MK1	24	glycerol/erythritol	YALI0A17446g	5.37261	2.67188
S1	MK1	24	glycerol/erythritol	YALI0A17468g	387.187	8.60061
S1	MK1	24	glycerol/erythritol	YALI0A17490g	76.3717	6.27373
S1	MK1	24	glycerol/erythritol	YALI0A17512g	49.7584	5.66558
S1	MK1	24	glycerol/erythritol	YALI0A17534g	0.486373	0.571796
S1	MK1	24	glycerol/erythritol	YALI0A17556g	3.13639	2.04837
S1	MK1	24	glycerol/erythritol	YALI0A17578g	48.5443	5.63065
S1	MK1	24	glycerol/erythritol	YALI0A17600g	82.7124	6.38737
S1	MK1	24	glycerol/erythritol	YALI0A17666g	4.11981	2.35609
S1	MK1	24	glycerol/erythritol	YALI0A17776g	17.668	4.22249
S1	MK1	24	glycerol/erythritol	YALI0A17809g	55.5461	5.82136
S1	MK1	24	glycerol/erythritol	YALI0A17831g	6319.32	12.6258
S1	MK1	24	glycerol/erythritol	YALI0A17853g	85.1635	6.429
S1	MK1	24	glycerol/erythritol	YALI0A17875g	6.24652	2.85729
S1	MK1	24	glycerol/erythritol	YALI0A17897g	0.98829	0.991528
S1	MK1	24	glycerol/erythritol	YALI0A17919g	676.752	9.40461
S1	MK1	24	glycerol/erythritol	YALI0A17941g	68.189	6.11247
S1	MK1	24	glycerol/erythritol	YALI0A17946g	476.971	8.90078
S1	MK1	24	glycerol/erythritol	YALI0A17963g	1.6348	1.39769
S1	MK1	24	glycerol/erythritol	YALI0A17985g	181.256	7.50982
S1	MK1	24	glycerol/erythritol	YALI0A18007g	93.3296	6.55964
S1	MK1	24	glycerol/erythritol	YALI0A18029g	75.9024	6.26496
S1	MK1	24	glycerol/erythritol	YALI0A18040g	9.56825	3.40166
S1	MK1	24	glycerol/erythritol	YALI0A18062g	471.508	8.8842
S1	MK1	24	glycerol/erythritol	YALI0A18139g	72.3263	6.19626
S1	MK1	24	glycerol/erythritol	YALI0A18161g	217.018	7.7683
S1	MK1	24	glycerol/erythritol	YALI0A18183g	163.68	7.36353
S1	MK1	24	glycerol/erythritol	YALI0A18205g	613.979	9.26439
S1	MK1	24	glycerol/erythritol	YALI0A18227g	174.938	7.45892
S1	MK1	24	glycerol/erythritol	YALI0A18249g	63.5049	6.01134
S1	MK1	24	glycerol/erythritol	YALI0A18271g	45.9284	5.55239
S1	MK1	24	glycerol/erythritol	YALI0A18293g	56.7235	5.85109
S1	MK1	24	glycerol/erythritol	YALI0A18315g	83.5067	6.40099
S1	MK1	24	glycerol/erythritol	YALI0A18337g	142.397	7.16387
S1	MK1	24	glycerol/erythritol	YALI0A18359g	56.0928	5.83524
S1	MK1	24	glycerol/erythritol	YALI0A18381g	65.1376	6.0474
S1	MK1	24	glycerol/erythritol	YALI0A18403g	48.685	5.63474
S1	MK1	24	glycerol/erythritol	YALI0A18425g	6.9779	2.99601
S1	MK1	24	glycerol/erythritol	YALI0A18447g	0	0
S1	MK1	24	glycerol/erythritol	YALI0A18469g	74.7574	6.24331
S1	MK1	24	glycerol/erythritol	YALI0A18524g	14.6841	3.97123
S1	MK1	24	glycerol/erythritol	YALI0A18546g	0.096212	0.132527
S1	MK1	24	glycerol/erythritol	YALI0A18568g	58.3668	5.89158
S1	MK1	24	glycerol/erythritol	YALI0A18590g	157.447	7.30785
S1	MK1	24	glycerol/erythritol	YALI0A18612g	519.414	9.02352
S1	MK1	24	glycerol/erythritol	YALI0A18634g	36.416	5.22558
S1	MK1	24	glycerol/erythritol	YALI0A18656g	242.981	7.93062
S1	MK1	24	glycerol/erythritol	YALI0A18678g	108.05	6.76884
S1	MK1	24	glycerol/erythritol	YALI0A18700g	25.8989	4.74947
S1	MK1	24	glycerol/erythritol	YALI0A18722g	57.5486	5.87156
S1	MK1	24	glycerol/erythritol	YALI0A18744g	49.787	5.66639
S1	MK1	24	glycerol/erythritol	YALI0A18766g	110.368	6.79919
S1	MK1	24	glycerol/erythritol	YALI0A18788g	90.6225	6.51763
S1	MK1	24	glycerol/erythritol	YALI0A18810g	3261.94	11.672
S1	MK1	24	glycerol/erythritol	YALI0A18832g	28.0853	4.86222
S1	MK1	24	glycerol/erythritol	YALI0A18898g	241.181	7.91994
S1	MK1	24	glycerol/erythritol	YALI0A18920g	0.144027	0.194121
S1	MK1	24	glycerol/erythritol	YALI0A18942g	150.561	7.24375
S1	MK1	24	glycerol/erythritol	YALI0A18964g	60.6485	5.94599
S1	MK1	24	glycerol/erythritol	YALI0A18986g	241.653	7.92275
S1	MK1	24	glycerol/erythritol	YALI0A19008g	64.9631	6.04359
S1	MK1	24	glycerol/erythritol	YALI0A19030g	555.609	9.12052
S1	MK1	24	glycerol/erythritol	YALI0A19052g	106.445	6.74745
S1	MK1	24	glycerol/erythritol	YALI0A19074g	143.758	7.1775
S1	MK1	24	glycerol/erythritol	YALI0A19096g	11.6019	3.65557
S1	MK1	24	glycerol/erythritol	YALI0A19118g	1.43	1.28095
S1	MK1	24	glycerol/erythritol	YALI0A19140g	87.803	6.47254
S1	MK1	24	glycerol/erythritol	YALI0A19162g	30.4944	4.97702
S1	MK1	24	glycerol/erythritol	YALI0A19184g	55.98	5.83238
S1	MK1	24	glycerol/erythritol	YALI0A19206g	68.71	6.12329
S1	MK1	24	glycerol/erythritol	YALI0A19228g	5.35058	2.66689
S1	MK1	24	glycerol/erythritol	YALI0A19250g	11.444	3.63738
S1	MK1	24	glycerol/erythritol	YALI0A19272g	63.7813	6.0175
S1	MK1	24	glycerol/erythritol	YALI0A19316g	2.1967	1.67658
S1	MK1	24	glycerol/erythritol	YALI0A19338g	2.69419	1.88526
S1	MK1	24	glycerol/erythritol	YALI0A19360g	15.6593	4.05826
S1	MK1	24	glycerol/erythritol	YALI0A19404g	36.3368	5.22253
S1	MK1	24	glycerol/erythritol	YALI0A19426g	4073.47	11.9924
S1	MK1	24	glycerol/erythritol	YALI0A19448g	253.763	7.99301
S1	MK1	24	glycerol/erythritol	YALI0A19470g	793.765	9.63439
S1	MK1	24	glycerol/erythritol	YALI0A19492g	165.533	7.37967
S1	MK1	24	glycerol/erythritol	YALI0A19514g	252.042	7.98323
S1	MK1	24	glycerol/erythritol	YALI0A19536g	49.9955	5.6723
S1	MK1	24	glycerol/erythritol	YALI0A19558g	203.585	7.67655
S1	MK1	24	glycerol/erythritol	YALI0A19580g	14.4522	3.94975
S1	MK1	24	glycerol/erythritol	YALI0A19602g	271.283	8.08896
S1	MK1	24	glycerol/erythritol	YALI0A19624g	30.7117	4.98694
S1	MK1	24	glycerol/erythritol	YALI0A19646g	110.999	6.80734
S1	MK1	24	glycerol/erythritol	YALI0A19668g	73.2948	6.21519
S1	MK1	24	glycerol/erythritol	YALI0A19690g	1689.71	10.7234
S1	MK1	24	glycerol/erythritol	YALI0A19712g	34.9238	5.16687
S1	MK1	24	glycerol/erythritol	YALI0A19734g	88.227	6.47941
S1	MK1	24	glycerol/erythritol	YALI0A19756g	313.331	8.29614
S1	MK1	24	glycerol/erythritol	YALI0A19778g	170.172	7.4193
S1	MK1	24	glycerol/erythritol	YALI0A19800g	79.918	6.33839
S1	MK1	24	glycerol/erythritol	YALI0A19822g	187.031	7.55483
S1	MK1	24	glycerol/erythritol	YALI0A19844g	236.052	7.88906
S1	MK1	24	glycerol/erythritol	YALI0A19866g	63.2996	6.00674
S1	MK1	24	glycerol/erythritol	YALI0A19888g	1341.46	10.3907
S1	MK1	24	glycerol/erythritol	YALI0A19910g	30.0374	4.95594
S1	MK1	24	glycerol/erythritol	YALI0A19932g	50.4499	5.6851
S1	MK1	24	glycerol/erythritol	YALI0A19954g	9.32157	3.36759
S1	MK1	24	glycerol/erythritol	YALI0A19976g	248.854	7.96494
S1	MK1	24	glycerol/erythritol	YALI0A19998g	32.8489	5.08104
S1	MK1	24	glycerol/erythritol	YALI0A20064g	49.6421	5.66227
S1	MK1	24	glycerol/erythritol	YALI0A20086g	50.9369	5.69869
S1	MK1	24	glycerol/erythritol	YALI0A20108g	177.93	7.48325
S1	MK1	24	glycerol/erythritol	YALI0A20130g	7.86968	3.14888
S1	MK1	24	glycerol/erythritol	YALI0A20152g	3.27698	2.09659
S1	MK1	24	glycerol/erythritol	YALI0A20174g	92.527	6.54731
S1	MK1	24	glycerol/erythritol	YALI0A20207g	10.4627	3.51887
S1	MK1	24	glycerol/erythritol	YALI0A20273g	30.9483	4.99767
S1	MK1	24	glycerol/erythritol	YALI0A20295g	433.529	8.76331
S1	MK1	24	glycerol/erythritol	YALI0A20328g	45.897	5.55142
S1	MK1	24	glycerol/erythritol	YALI0A20350g	305.414	8.25934
S1	MK1	24	glycerol/erythritol	YALI0A20372g	89.1588	6.4944
S1	MK1	24	glycerol/erythritol	YALI0A20394g	157.134	7.305
S1	MK1	24	glycerol/erythritol	YALI0A20416g	94.6478	6.57966
S1	MK1	24	glycerol/erythritol	YALI0A20438g	2.33287	1.73676
S1	MK1	24	glycerol/erythritol	YALI0A20460g	1.69824	1.43202
S1	MK1	24	glycerol/erythritol	YALI0A20482g	42.239	5.43426
S1	MK1	24	glycerol/erythritol	YALI0A20504g	36.0172	5.21013
S1	MK1	24	glycerol/erythritol	YALI0A20518g	126.341	6.99255
S1	MK1	24	glycerol/erythritol	YALI0A20526g	105.077	6.72896
S1	MK1	24	glycerol/erythritol	YALI0A20548g	5.31427	2.65862
S1	MK1	24	glycerol/erythritol	YALI0A20570g	130.648	7.04055
S1	MK1	24	glycerol/erythritol	YALI0A20592g	118.994	6.90682
S1	MK1	24	glycerol/erythritol	YALI0A20614g	76.2475	6.27142
S1	MK1	24	glycerol/erythritol	YALI0A20636g	45.4634	5.53802
S1	MK1	24	glycerol/erythritol	YALI0A20658g	117.91	6.89372
S1	MK1	24	glycerol/erythritol	YALI0A20680g	111.499	6.81377
S1	MK1	24	glycerol/erythritol	YALI0A20702g	82.8372	6.38952
S1	MK1	24	glycerol/erythritol	YALI0A20724g	161.232	7.34191
S1	MK1	24	glycerol/erythritol	YALI0A20746g	1337.64	10.3866
S1	MK1	24	glycerol/erythritol	YALI0A20768g	20.5993	4.43291
S1	MK1	24	glycerol/erythritol	YALI0A20790g	62.4308	5.98711
S1	MK1	24	glycerol/erythritol	YALI0A20812g	2.58371	1.84145
S1	MK1	24	glycerol/erythritol	YALI0A20834g	17.4499	4.20554
S1	MK1	24	glycerol/erythritol	YALI0A20867g	234.542	7.87984
S1	MK1	24	glycerol/erythritol	YALI0A20900g	21.4794	4.49053
S1	MK1	24	glycerol/erythritol	YALI0A20922g	25.2846	4.71615
S1	MK1	24	glycerol/erythritol	YALI0A20944g	96.2738	6.60398
S1	MK1	24	glycerol/erythritol	YALI0A20966g	58.8229	5.90263
S1	MK1	24	glycerol/erythritol	YALI0A20988g	13.8128	3.88877
S1	MK1	24	glycerol/erythritol	YALI0A21010g	86.7043	6.45458
S1	MK1	24	glycerol/erythritol	YALI0A21076g	41.9425	5.42433
S1	MK1	24	glycerol/erythritol	YALI0A21098g	125.003	6.97732
S1	MK1	24	glycerol/erythritol	YALI0A21120g	8.26627	3.21199
S1	MK1	24	glycerol/erythritol	YALI0A21131g	33.3489	5.10219
S1	MK1	24	glycerol/erythritol	YALI0A21153g	35.034	5.17129
S1	MK1	24	glycerol/erythritol	YALI0A21175g	15.7089	4.06254
S1	MK1	24	glycerol/erythritol	YALI0A21197g	32.2304	5.05443
S1	MK1	24	glycerol/erythritol	YALI0A21241g	28.6219	4.88859
S1	MK1	24	glycerol/erythritol	YALI0A21263g	57.2417	5.86398
S1	MK1	24	glycerol/erythritol	YALI0A21285g	36.8702	5.24299
S1	MK1	24	glycerol/erythritol	YALI0A21307g	1886.85	10.8825
S1	MK1	24	glycerol/erythritol	YALI0A21351g	325.259	8.34987
S1	MK1	24	glycerol/erythritol	YALI0A21373g	218.298	7.77675
S1	MK1	24	glycerol/erythritol	YALI0A21395g	0.872505	0.90497
S1	MK1	24	glycerol/erythritol	YALI0A21417g	62.662	5.99236
S1	MK1	24	glycerol/erythritol	YALI0A21439g	146.676	7.20629
S1	MK1	24	glycerol/erythritol	YALI0A21461g	116.225	6.87314
S1	MK1	24	glycerol/erythritol	YALI0B00110g	23.3868	4.60803
S1	MK1	24	glycerol/erythritol	YALI0B00132g	1.41475	1.27188
S1	MK1	24	glycerol/erythritol	YALI0B00154g	15.9957	4.0871
S1	MK1	24	glycerol/erythritol	YALI0B00198g	35.1594	5.1763
S1	MK1	24	glycerol/erythritol	YALI0B00220g	145.317	7.19295
S1	MK1	24	glycerol/erythritol	YALI0B00264g	104.952	6.72726
S1	MK1	24	glycerol/erythritol	YALI0B00286g	24.8393	4.6915
S1	MK1	24	glycerol/erythritol	YALI0B00308g	26.1547	4.76313
S1	MK1	24	glycerol/erythritol	YALI0B00374g	0.3175	0.397803
S1	MK1	24	glycerol/erythritol	YALI0B00396g	0.291125	0.368629
S1	MK1	24	glycerol/erythritol	YALI0B00418g	0	0
S1	MK1	24	glycerol/erythritol	YALI0B00440g	0.22741	0.295617
S1	MK1	24	glycerol/erythritol	YALI0B00462g	9.26852	3.36016
S1	MK1	24	glycerol/erythritol	YALI0B00528g	50.1377	5.67632
S1	MK1	24	glycerol/erythritol	YALI0B00550g	67.1248	6.09011
S1	MK1	24	glycerol/erythritol	YALI0B00572g	68.5749	6.12049
S1	MK1	24	glycerol/erythritol	YALI0B00594g	36.315	5.22168
S1	MK1	24	glycerol/erythritol	YALI0B00616g	68.7673	6.12448
S1	MK1	24	glycerol/erythritol	YALI0B00638g	28.7089	4.89282
S1	MK1	24	glycerol/erythritol	YALI0B00660g	36.5303	5.22998
S1	MK1	24	glycerol/erythritol	YALI0B00682g	0	0
S1	MK1	24	glycerol/erythritol	YALI0B00704g	437.852	8.77759
S1	MK1	24	glycerol/erythritol	YALI0B00726g	197.32	7.63169
S1	MK1	24	glycerol/erythritol	YALI0B00748g	6.54364	2.91526
S1	MK1	24	glycerol/erythritol	YALI0B00770g	453.829	8.82918
S1	MK1	24	glycerol/erythritol	YALI0B00792g	751.577	9.55569
S1	MK1	24	glycerol/erythritol	YALI0B00814g	2.82143	1.93411
S1	MK1	24	glycerol/erythritol	YALI0B00836g	115.618	6.86564
S1	MK1	24	glycerol/erythritol	YALI0B00858g	408.397	8.67736
S1	MK1	24	glycerol/erythritol	YALI0B00880g	43.6986	5.48216
S1	MK1	24	glycerol/erythritol	YALI0B00902g	27.2203	4.81866
S1	MK1	24	glycerol/erythritol	YALI0B00924g	243.369	7.93292
S1	MK1	24	glycerol/erythritol	YALI0B00946g	227.038	7.83313
S1	MK1	24	glycerol/erythritol	YALI0B00968g	29.8362	4.94655
S1	MK1	24	glycerol/erythritol	YALI0B00990g	120.3	6.92244
S1	MK1	24	glycerol/erythritol	YALI0B01012g	48.8137	5.63847
S1	MK1	24	glycerol/erythritol	YALI0B01034g	149.532	7.23393
S1	MK1	24	glycerol/erythritol	YALI0B01056g	56.8438	5.85409
S1	MK1	24	glycerol/erythritol	YALI0B01078g	24.2796	4.6599
S1	MK1	24	glycerol/erythritol	YALI0B01100g	4.70981	2.51344
S1	MK1	24	glycerol/erythritol	YALI0B01144g	23.4504	4.61178
S1	MK1	24	glycerol/erythritol	YALI0B01166g	137.74	7.11624
S1	MK1	24	glycerol/erythritol	YALI0B01188g	21.5452	4.49475
S1	MK1	24	glycerol/erythritol	YALI0B01210g	3.60268	2.20247
S1	MK1	24	glycerol/erythritol	YALI0B01224g	55.8148	5.82819
S1	MK1	24	glycerol/erythritol	YALI0B01254g	33.0436	5.08931
S1	MK1	24	glycerol/erythritol	YALI0B01276g	12.1295	3.71474
S1	MK1	24	glycerol/erythritol	YALI0B01298g	125.983	6.98849
S1	MK1	24	glycerol/erythritol	YALI0B01320g	19.1592	4.33337
S1	MK1	24	glycerol/erythritol	YALI0B01342g	6.25665	2.8593
S1	MK1	24	glycerol/erythritol	YALI0B01364g	14.9498	3.99547
S1	MK1	24	glycerol/erythritol	YALI0B01386g	194.303	7.60957
S1	MK1	24	glycerol/erythritol	YALI0B01408g	148.85	7.22737
S1	MK1	24	glycerol/erythritol	YALI0B01430g	41.7561	5.41806
S1	MK1	24	glycerol/erythritol	YALI0B01452g	22.6328	4.56272
S1	MK1	24	glycerol/erythritol	YALI0B01474g	57.5304	5.87111
S1	MK1	24	glycerol/erythritol	YALI0B01540g	655.515	9.35868
S1	MK1	24	glycerol/erythritol	YALI0B01562g	32.9348	5.08469
S1	MK1	24	glycerol/erythritol	YALI0B01584g	34.7264	5.15892
S1	MK1	24	glycerol/erythritol	YALI0B01606g	21.0173	4.46056
S1	MK1	24	glycerol/erythritol	YALI0B01628g	123.1	6.95536
S1	MK1	24	glycerol/erythritol	YALI0B01650g	27.2715	4.82128
S1	MK1	24	glycerol/erythritol	YALI0B01672g	32.2037	5.05327
S1	MK1	24	glycerol/erythritol	YALI0B01694g	65.2993	6.05092
S1	MK1	24	glycerol/erythritol	YALI0B01716g	48.5497	5.63081
S1	MK1	24	glycerol/erythritol	YALI0B01738g	495.327	8.95515
S1	MK1	24	glycerol/erythritol	YALI0B01760g	31.5288	5.02365
S1	MK1	24	glycerol/erythritol	YALI0B01771g	11.6467	3.66069
S1	MK1	24	glycerol/erythritol	YALI0B01782g	99.4374	6.65015
S1	MK1	24	glycerol/erythritol	YALI0B01804g	352.977	8.46751
S1	MK1	24	glycerol/erythritol	YALI0B01826g	83.6842	6.40402
S1	MK1	24	glycerol/erythritol	YALI0B01848g	126.347	6.99262
S1	MK1	24	glycerol/erythritol	YALI0B01870g	39.8161	5.35107
S1	MK1	24	glycerol/erythritol	YALI0B01892g	61.1147	5.95686
S1	MK1	24	glycerol/erythritol	YALI0B01914g	8.93337	3.31228
S1	MK1	24	glycerol/erythritol	YALI0B01980g	27.6385	4.83988
S1	MK1	24	glycerol/erythritol	YALI0B02002g	105.415	6.73356
S1	MK1	24	glycerol/erythritol	YALI0B02024g	1.25513	1.17321
S1	MK1	24	glycerol/erythritol	YALI0B02046g	24.8745	4.69346
S1	MK1	24	glycerol/erythritol	YALI0B02068g	45.1006	5.52671
S1	MK1	24	glycerol/erythritol	YALI0B02090g	2.74004	1.90305
S1	MK1	24	glycerol/erythritol	YALI0B02112g	8.47104	3.24352
S1	MK1	24	glycerol/erythritol	YALI0B02156g	26.8797	4.80114
S1	MK1	24	glycerol/erythritol	YALI0B02178g	690.693	9.43399
S1	MK1	24	glycerol/erythritol	YALI0B02200g	7.39655	3.0698
S1	MK1	24	glycerol/erythritol	YALI0B02222g	65.4068	6.05326
S1	MK1	24	glycerol/erythritol	YALI0B02244g	267.263	8.0675
S1	MK1	24	glycerol/erythritol	YALI0B02266g	60.9305	5.95258
S1	MK1	24	glycerol/erythritol	YALI0B02310g	0.523573	0.607459
S1	MK1	24	glycerol/erythritol	YALI0B02332g	252.775	7.98741
S1	MK1	24	glycerol/erythritol	YALI0B02376g	29.3818	4.92514
S1	MK1	24	glycerol/erythritol	YALI0B02398g	5.99163	2.80563
S1	MK1	24	glycerol/erythritol	YALI0B02409g	3893.07	11.9271
S1	MK1	24	glycerol/erythritol	YALI0B02420g	63.7697	6.01725
S1	MK1	24	glycerol/erythritol	YALI0B02442g	6.27365	2.86268
S1	MK1	24	glycerol/erythritol	YALI0B02464g	325.682	8.35174
S1	MK1	24	glycerol/erythritol	YALI0B02544g	82.0103	6.37522
S1	MK1	24	glycerol/erythritol	YALI0B02552g	50.0709	5.67443
S1	MK1	24	glycerol/erythritol	YALI0B02574g	131.123	7.04574
S1	MK1	24	glycerol/erythritol	YALI0B02596g	2.09444	1.62968
S1	MK1	24	glycerol/erythritol	YALI0B02662g	446.977	8.80728
S1	MK1	24	glycerol/erythritol	YALI0B02684g	94.9609	6.58437
S1	MK1	24	glycerol/erythritol	YALI0B02706g	111.166	6.80949
S1	MK1	24	glycerol/erythritol	YALI0B02728g	902.828	9.8199
S1	MK1	24	glycerol/erythritol	YALI0B02750g	30.1674	4.96197
S1	MK1	24	glycerol/erythritol	YALI0B02772g	35.8855	5.20498
S1	MK1	24	glycerol/erythritol	YALI0B02794g	15.0667	4.006
S1	MK1	24	glycerol/erythritol	YALI0B02816g	85.7722	6.43916
S1	MK1	24	glycerol/erythritol	YALI0B02838g	80.6327	6.35108
S1	MK1	24	glycerol/erythritol	YALI0B02852g	156.927	7.30311
S1	MK1	24	glycerol/erythritol	YALI0B02860g	166.445	7.38754
S1	MK1	24	glycerol/erythritol	YALI0B02882g	93.43	6.56117
S1	MK1	24	glycerol/erythritol	YALI0B02948g	264.653	8.0534
S1	MK1	24	glycerol/erythritol	YALI0B02970g	37.5147	5.26734
S1	MK1	24	glycerol/erythritol	YALI0B02992g	218.725	7.77956
S1	MK1	24	glycerol/erythritol	YALI0B03014g	35.0722	5.17282
S1	MK1	24	glycerol/erythritol	YALI0B03036g	64.1884	6.02654
S1	MK1	24	glycerol/erythritol	YALI0B03058g	21.131	4.468
S1	MK1	24	glycerol/erythritol	YALI0B03080g	251.151	7.97815
S1	MK1	24	glycerol/erythritol	YALI0B03102g	74.171	6.2321
S1	MK1	24	glycerol/erythritol	YALI0B03124g	1028.18	10.0073
S1	MK1	24	glycerol/erythritol	YALI0B03146g	7.35993	3.06349
S1	MK1	24	glycerol/erythritol	YALI0B03190g	54.0953	5.78386
S1	MK1	24	glycerol/erythritol	YALI0B03212g	118.325	6.89875
S1	MK1	24	glycerol/erythritol	YALI0B03234g	75.3014	6.25364
S1	MK1	24	glycerol/erythritol	YALI0B03278g	61.4225	5.96399
S1	MK1	24	glycerol/erythritol	YALI0B03300g	8.57916	3.2599
S1	MK1	24	glycerol/erythritol	YALI0B03322g	177.284	7.47803
S1	MK1	24	glycerol/erythritol	YALI0B03344g	15.9559	4.08372
S1	MK1	24	glycerol/erythritol	YALI0B03366g	728.693	9.51115
S1	MK1	24	glycerol/erythritol	YALI0B03388g	26.6711	4.79031
S1	MK1	24	glycerol/erythritol	YALI0B03410g	27.6774	4.84184
S1	MK1	24	glycerol/erythritol	YALI0B03476g	75.3126	6.25385
S1	MK1	24	glycerol/erythritol	YALI0B03498g	8.6029	3.26347
S1	MK1	24	glycerol/erythritol	YALI0B03520g	58.8903	5.90425
S1	MK1	24	glycerol/erythritol	YALI0B03542g	107.164	6.75708
S1	MK1	24	glycerol/erythritol	YALI0B03564g	1505.52	10.557
S1	MK1	24	glycerol/erythritol	YALI0B03575g	8.93357	3.31231
S1	MK1	24	glycerol/erythritol	YALI0B03630g	408.359	8.67722
S1	MK1	24	glycerol/erythritol	YALI0B03652g	158.523	7.31762
S1	MK1	24	glycerol/erythritol	YALI0B03718g	50.3017	5.68094
S1	MK1	24	glycerol/erythritol	YALI0B03762g	119.367	6.91129
S1	MK1	24	glycerol/erythritol	YALI0B03784g	28.6509	4.89001
S1	MK1	24	glycerol/erythritol	YALI0B03850g	11.6698	3.66332
S1	MK1	24	glycerol/erythritol	YALI0B03916g	25.0538	4.70342
S1	MK1	24	glycerol/erythritol	YALI0B03938g	86.6256	6.45328
S1	MK1	24	glycerol/erythritol	YALI0B03960g	23.4815	4.61362
S1	MK1	24	glycerol/erythritol	YALI0B03982g	2828.9	11.4665
S1	MK1	24	glycerol/erythritol	YALI0B04004g	34.0982	5.13332
S1	MK1	24	glycerol/erythritol	YALI0B04026g	192.191	7.59389
S1	MK1	24	glycerol/erythritol	YALI0B04048g	78.9235	6.32055
S1	MK1	24	glycerol/erythritol	YALI0B04070g	66.8151	6.08354
S1	MK1	24	glycerol/erythritol	YALI0B04092g	75.747	6.26204
S1	MK1	24	glycerol/erythritol	YALI0B04114g	332.875	8.38316
S1	MK1	24	glycerol/erythritol	YALI0B04136g	105.782	6.73852
S1	MK1	24	glycerol/erythritol	YALI0B04158g	47.9983	5.61466
S1	MK1	24	glycerol/erythritol	YALI0B04180g	119.149	6.90868
S1	MK1	24	glycerol/erythritol	YALI0B04202g	2125.89	11.0545
S1	MK1	24	glycerol/erythritol	YALI0B04224g	874.039	9.7732
S1	MK1	24	glycerol/erythritol	YALI0B04246g	104.05	6.71493
S1	MK1	24	glycerol/erythritol	YALI0B04268g	67.2494	6.09274
S1	MK1	24	glycerol/erythritol	YALI0B04290g	49.8673	5.66867
S1	MK1	24	glycerol/erythritol	YALI0B04312g	1489.35	10.5414
S1	MK1	24	glycerol/erythritol	YALI0B04334g	59.4457	5.91757
S1	MK1	24	glycerol/erythritol	YALI0B04356g	92.0001	6.53916
S1	MK1	24	glycerol/erythritol	YALI0B04378g	23.5935	4.62021
S1	MK1	24	glycerol/erythritol	YALI0B04400g	43.2548	5.46776
S1	MK1	24	glycerol/erythritol	YALI0B04422g	22.1389	4.53225
S1	MK1	24	glycerol/erythritol	YALI0B04444g	229.912	7.8512
S1	MK1	24	glycerol/erythritol	YALI0B04466g	22.8896	4.57831
S1	MK1	24	glycerol/erythritol	YALI0B04488g	56.9479	5.85669
S1	MK1	24	glycerol/erythritol	YALI0B04510g	91.9833	6.5389
S1	MK1	24	glycerol/erythritol	YALI0B04532g	27.9776	4.85687
S1	MK1	24	glycerol/erythritol	YALI0B04554g	3.6104	2.20489
S1	MK1	24	glycerol/erythritol	YALI0B04598g	52.4639	5.74049
S1	MK1	24	glycerol/erythritol	YALI0B04620g	38.9451	5.31995
S1	MK1	24	glycerol/erythritol	YALI0B04642g	9.77972	3.43025
S1	MK1	24	glycerol/erythritol	YALI0B04708g	62.5579	5.99
S1	MK1	24	glycerol/erythritol	YALI0B04752g	30.7974	4.99084
S1	MK1	24	glycerol/erythritol	YALI0B04774g	14.6793	3.97079
S1	MK1	24	glycerol/erythritol	YALI0B04796g	0.908632	0.932539
S1	MK1	24	glycerol/erythritol	YALI0B04840g	80.3539	6.34614
S1	MK1	24	glycerol/erythritol	YALI0B04851g	170.222	7.41972
S1	MK1	24	glycerol/erythritol	YALI0B04862g	24.5555	4.67556
S1	MK1	24	glycerol/erythritol	YALI0B04884g	7.57868	3.10076
S1	MK1	24	glycerol/erythritol	YALI0B04906g	21.5953	4.49795
S1	MK1	24	glycerol/erythritol	YALI0B04928g	593.366	9.21521
S1	MK1	24	glycerol/erythritol	YALI0B04950g	686.007	9.42418
S1	MK1	24	glycerol/erythritol	YALI0B04972g	21.9873	4.52277
S1	MK1	24	glycerol/erythritol	YALI0B04994g	36.3974	5.22487
S1	MK1	24	glycerol/erythritol	YALI0B05038g	228.77	7.84405
S1	MK1	24	glycerol/erythritol	YALI0B05104g	247.177	7.95522
S1	MK1	24	glycerol/erythritol	YALI0B05126g	62.6742	5.99264
S1	MK1	24	glycerol/erythritol	YALI0B05148g	110.023	6.79471
S1	MK1	24	glycerol/erythritol	YALI0B05170g	64.4606	6.03255
S1	MK1	24	glycerol/erythritol	YALI0B05214g	52.6076	5.74437
S1	MK1	24	glycerol/erythritol	YALI0B05236g	16.7752	4.15179
S1	MK1	24	glycerol/erythritol	YALI0B05258g	201.103	7.65894
S1	MK1	24	glycerol/erythritol	YALI0B05280g	196.136	7.62305
S1	MK1	24	glycerol/erythritol	YALI0B05302g	40.2048	5.36474
S1	MK1	24	glycerol/erythritol	YALI0B05346g	614.77	9.26625
S1	MK1	24	glycerol/erythritol	YALI0B05368g	235.619	7.88642
S1	MK1	24	glycerol/erythritol	YALI0B05390g	77.062	6.28655
S1	MK1	24	glycerol/erythritol	YALI0B05412g	30.2166	4.96424
S1	MK1	24	glycerol/erythritol	YALI0B05434g	98.3429	6.63435
S1	MK1	24	glycerol/erythritol	YALI0B05456g	3.80275	2.26386
S1	MK1	24	glycerol/erythritol	YALI0B05478g	32.3482	5.05954
S1	MK1	24	glycerol/erythritol	YALI0B05500g	253.28	7.99027
S1	MK1	24	glycerol/erythritol	YALI0B05522g	13.6555	3.87337
S1	MK1	24	glycerol/erythritol	YALI0B05544g	8.48509	3.24566
S1	MK1	24	glycerol/erythritol	YALI0B05566g	60.8414	5.9505
S1	MK1	24	glycerol/erythritol	YALI0B05610g	217.526	7.77166
S1	MK1	24	glycerol/erythritol	YALI0B05632g	20.0252	4.39405
S1	MK1	24	glycerol/erythritol	YALI0B05654g	100.229	6.66148
S1	MK1	24	glycerol/erythritol	YALI0B05676g	65.5917	6.05727
S1	MK1	24	glycerol/erythritol	YALI0B05698g	41.1406	5.39714
S1	MK1	24	glycerol/erythritol	YALI0B05720g	69.5388	6.14035
S1	MK1	24	glycerol/erythritol	YALI0B05742g	115.452	6.8636
S1	MK1	24	glycerol/erythritol	YALI0B05764g	182.823	7.52217
S1	MK1	24	glycerol/erythritol	YALI0B05786g	155.254	7.28775
S1	MK1	24	glycerol/erythritol	YALI0B05808g	60.2196	5.93592
S1	MK1	24	glycerol/erythritol	YALI0B05830g	28.2863	4.87215
S1	MK1	24	glycerol/erythritol	YALI0B05852g	84.4926	6.41773
S1	MK1	24	glycerol/erythritol	YALI0B05874g	42.4724	5.44203
S1	MK1	24	glycerol/erythritol	YALI0B05896g	532.263	9.0587
S1	MK1	24	glycerol/erythritol	YALI0B05918g	31.1496	5.00673
S1	MK1	24	glycerol/erythritol	YALI0B05940g	21.6308	4.50021
S1	MK1	24	glycerol/erythritol	YALI0B05962g	153.772	7.274
S1	MK1	24	glycerol/erythritol	YALI0B06006g	41.3675	5.40489
S1	MK1	24	glycerol/erythritol	YALI0B06028g	4.32825	2.41366
S1	MK1	24	glycerol/erythritol	YALI0B06094g	12.0058	3.70108
S1	MK1	24	glycerol/erythritol	YALI0B06105g	32.6581	5.07288
S1	MK1	24	glycerol/erythritol	YALI0B06116g	71.9923	6.18967
S1	MK1	24	glycerol/erythritol	YALI0B06138g	9.88832	3.44471
S1	MK1	24	glycerol/erythritol	YALI0B06160g	413.377	8.6948
S1	MK1	24	glycerol/erythritol	YALI0B06248g	0.32987	0.411285
S1	MK1	24	glycerol/erythritol	YALI0B06270g	0	0
S1	MK1	24	glycerol/erythritol	YALI0B06285g	0.03582	0.0507733
S1	MK1	24	glycerol/erythritol	YALI0B06303g	0	0
S1	MK1	24	glycerol/erythritol	YALI0B06347g	22.5396	4.55702
S1	MK1	24	glycerol/erythritol	YALI0B06369g	9.82774	3.43666
S1	MK1	24	glycerol/erythritol	YALI0B06391g	0.658692	0.730046
S1	MK1	24	glycerol/erythritol	YALI0B06413g	36.5871	5.23217
S1	MK1	24	glycerol/erythritol	YALI0B06446g	0	0
S1	MK1	24	glycerol/erythritol	YALI0B06490g	5.67751	2.73931
S1	MK1	24	glycerol/erythritol	YALI0B06512g	13.4928	3.85727
S1	MK1	24	glycerol/erythritol	YALI0B06534g	44.7099	5.51444
S1	MK1	24	glycerol/erythritol	YALI0B06556g	177.605	7.48063
S1	MK1	24	glycerol/erythritol	YALI0B06578g	171.877	7.4336
S1	MK1	24	glycerol/erythritol	YALI0B06600g	36.7607	5.23881
S1	MK1	24	glycerol/erythritol	YALI0B06666g	0.368265	0.452348
S1	MK1	24	glycerol/erythritol	YALI0B06688g	25.3998	4.72245
S1	MK1	24	glycerol/erythritol	YALI0B06710g	10.1876	3.48383
S1	MK1	24	glycerol/erythritol	YALI0B06732g	39.6845	5.34641
S1	MK1	24	glycerol/erythritol	YALI0B06754g	42.4065	5.43984
S1	MK1	24	glycerol/erythritol	YALI0B06776g	9.47666	3.38911
S1	MK1	24	glycerol/erythritol	YALI0B06787g	16.0615	4.09267
S1	MK1	24	glycerol/erythritol	YALI0B06809g	100.595	6.66669
S1	MK1	24	glycerol/erythritol	YALI0B06831g	2709.59	11.4044
S1	MK1	24	glycerol/erythritol	YALI0B06853g	22.3737	4.54682
S1	MK1	24	glycerol/erythritol	YALI0B06875g	11.5501	3.64963
S1	MK1	24	glycerol/erythritol	YALI0B06897g	15.3747	4.0334
S1	MK1	24	glycerol/erythritol	YALI0B06919g	4.94309	2.57121
S1	MK1	24	glycerol/erythritol	YALI0B06941g	133.731	7.07393
S1	MK1	24	glycerol/erythritol	YALI0B06963g	37.2274	5.25653
S1	MK1	24	glycerol/erythritol	YALI0B06985g	96.4019	6.60588
S1	MK1	24	glycerol/erythritol	YALI0B07007g	421.498	8.7228
S1	MK1	24	glycerol/erythritol	YALI0B07029g	3.21356	2.07504
S1	MK1	24	glycerol/erythritol	YALI0B07051g	21.1999	4.47248
S1	MK1	24	glycerol/erythritol	YALI0B07073g	60.1962	5.93537
S1	MK1	24	glycerol/erythritol	YALI0B07095g	92.3975	6.54531
S1	MK1	24	glycerol/erythritol	YALI0B07117g	435.462	8.76971
S1	MK1	24	glycerol/erythritol	YALI0B07161g	49.3619	5.65426
S1	MK1	24	glycerol/erythritol	YALI0B07183g	1086.41	10.0867
S1	MK1	24	glycerol/erythritol	YALI0B07205g	28.357	4.87563
S1	MK1	24	glycerol/erythritol	YALI0B07227g	37.6589	5.27273
S1	MK1	24	glycerol/erythritol	YALI0B07249g	55.0424	5.80845
S1	MK1	24	glycerol/erythritol	YALI0B07271g	62.2735	5.98353
S1	MK1	24	glycerol/erythritol	YALI0B07293g	70.9496	6.16891
S1	MK1	24	glycerol/erythritol	YALI0B07359g	166.847	7.391
S1	MK1	24	glycerol/erythritol	YALI0B07381g	31.023	5.00104
S1	MK1	24	glycerol/erythritol	YALI0B07403g	240.582	7.91637
S1	MK1	24	glycerol/erythritol	YALI0B07425g	124.479	6.9713
S1	MK1	24	glycerol/erythritol	YALI0B07447g	159.696	7.32819
S1	MK1	24	glycerol/erythritol	YALI0B07513g	13.2217	3.83002
S1	MK1	24	glycerol/erythritol	YALI0B07535g	30.1424	4.96081
S1	MK1	24	glycerol/erythritol	YALI0B07557g	65.0391	6.04525
S1	MK1	24	glycerol/erythritol	YALI0B07579g	80.1854	6.34315
S1	MK1	24	glycerol/erythritol	YALI0B07601g	195.233	7.61642
S1	MK1	24	glycerol/erythritol	YALI0B07623g	125.758	6.98593
S1	MK1	24	glycerol/erythritol	YALI0B07645g	8.54969	3.25545
S1	MK1	24	glycerol/erythritol	YALI0B07667g	56.0757	5.8348
S1	MK1	24	glycerol/erythritol	YALI0B07689g	9.01587	3.32422
S1	MK1	24	glycerol/erythritol	YALI0B07711g	54.054	5.78278
S1	MK1	24	glycerol/erythritol	YALI0B07733g	0	0
S1	MK1	24	glycerol/erythritol	YALI0B07755g	17.4584	4.20621
S1	MK1	24	glycerol/erythritol	YALI0B07777g	0.061513	0.086122
S1	MK1	24	glycerol/erythritol	YALI0B07898g	0.346203	0.428896
S1	MK1	24	glycerol/erythritol	YALI0B07920g	0	0
S1	MK1	24	glycerol/erythritol	YALI0B08008g	114.89	6.85662
S1	MK1	24	glycerol/erythritol	YALI0B08030g	12.4379	3.74824
S1	MK1	24	glycerol/erythritol	YALI0B08052g	1.53625	1.34269
S1	MK1	24	glycerol/erythritol	YALI0B08074g	44.3926	5.50438
S1	MK1	24	glycerol/erythritol	YALI0B08096g	49.4912	5.65796
S1	MK1	24	glycerol/erythritol	YALI0B08118g	398.312	8.64137
S1	MK1	24	glycerol/erythritol	YALI0B08140g	429.147	8.74869
S1	MK1	24	glycerol/erythritol	YALI0B08184g	192.462	7.59591
S1	MK1	24	glycerol/erythritol	YALI0B08206g	107.273	6.75853
S1	MK1	24	glycerol/erythritol	YALI0B08228g	23.661	4.62416
S1	MK1	24	glycerol/erythritol	YALI0B08250g	178.197	7.4854
S1	MK1	24	glycerol/erythritol	YALI0B08272g	128.699	7.01902
S1	MK1	24	glycerol/erythritol	YALI0B08294g	36.3038	5.22125
S1	MK1	24	glycerol/erythritol	YALI0B08316g	115.891	6.86903
S1	MK1	24	glycerol/erythritol	YALI0B08338g	7.52068	3.09097
S1	MK1	24	glycerol/erythritol	YALI0B08360g	4.77687	2.53029
S1	MK1	24	glycerol/erythritol	YALI0B08382g	21.8836	4.51624
S1	MK1	24	glycerol/erythritol	YALI0B08404g	41.4888	5.40901
S1	MK1	24	glycerol/erythritol	YALI0B08426g	16.101	4.09601
S1	MK1	24	glycerol/erythritol	YALI0B08448g	45.8984	5.55147
S1	MK1	24	glycerol/erythritol	YALI0B08470g	167.714	7.39844
S1	MK1	24	glycerol/erythritol	YALI0B08492g	14.035	3.91025
S1	MK1	24	glycerol/erythritol	YALI0B08514g	33.2954	5.09994
S1	MK1	24	glycerol/erythritol	YALI0B08536g	111.993	6.82009
S1	MK1	24	glycerol/erythritol	YALI0B08558g	32.4893	5.06563
S1	MK1	24	glycerol/erythritol	YALI0B08624g	25.5652	4.73146
S1	MK1	24	glycerol/erythritol	YALI0B08690g	86.6643	6.45392
S1	MK1	24	glycerol/erythritol	YALI0B08712g	112.194	6.82266
S1	MK1	24	glycerol/erythritol	YALI0B08734g	83.1325	6.39459
S1	MK1	24	glycerol/erythritol	YALI0B08748g	822.4	9.68545
S1	MK1	24	glycerol/erythritol	YALI0B08756g	43.977	5.49111
S1	MK1	24	glycerol/erythritol	YALI0B08778g	107.827	6.76589
S1	MK1	24	glycerol/erythritol	YALI0B08800g	27.1126	4.81315
S1	MK1	24	glycerol/erythritol	YALI0B08844g	162.992	7.35748
S1	MK1	24	glycerol/erythritol	YALI0B08866g	586.445	9.19831
S1	MK1	24	glycerol/erythritol	YALI0B08899g	393.083	8.62235
S1	MK1	24	glycerol/erythritol	YALI0B08921g	509.21	8.99495
S1	MK1	24	glycerol/erythritol	YALI0B08943g	79.8229	6.33669
S1	MK1	24	glycerol/erythritol	YALI0B08965g	163.979	7.36614
S1	MK1	24	glycerol/erythritol	YALI0B08987g	196.593	7.62639
S1	MK1	24	glycerol/erythritol	YALI0B09009g	17.1388	4.18101
S1	MK1	24	glycerol/erythritol	YALI0B09031g	33.9269	5.12627
S1	MK1	24	glycerol/erythritol	YALI0B09053g	12.1694	3.71911
S1	MK1	24	glycerol/erythritol	YALI0B09075g	38.2578	5.29491
S1	MK1	24	glycerol/erythritol	YALI0B09119g	64.4024	6.03127
S1	MK1	24	glycerol/erythritol	YALI0B09141g	33.7966	5.12088
S1	MK1	24	glycerol/erythritol	YALI0B09163g	12.6036	3.76591
S1	MK1	24	glycerol/erythritol	YALI0B09229g	184.787	7.5375
S1	MK1	24	glycerol/erythritol	YALI0B09251g	36.5675	5.23141
S1	MK1	24	glycerol/erythritol	YALI0B09273g	167.794	7.39912
S1	MK1	24	glycerol/erythritol	YALI0B09295g	29.9265	4.95077
S1	MK1	24	glycerol/erythritol	YALI0B09317g	211.584	7.73189
S1	MK1	24	glycerol/erythritol	YALI0B09339g	242.635	7.92858
S1	MK1	24	glycerol/erythritol	YALI0B09361g	13.7002	3.87776
S1	MK1	24	glycerol/erythritol	YALI0B09383g	32.4438	5.06367
S1	MK1	24	glycerol/erythritol	YALI0B09427g	5.6163	2.72602
S1	MK1	24	glycerol/erythritol	YALI0B09449g	3.99526	2.32056
S1	MK1	24	glycerol/erythritol	YALI0B09471g	113.186	6.83524
S1	MK1	24	glycerol/erythritol	YALI0B09515g	157.469	7.30805
S1	MK1	24	glycerol/erythritol	YALI0B09537g	106.336	6.74599
S1	MK1	24	glycerol/erythritol	YALI0B09559g	68.2567	6.11388
S1	MK1	24	glycerol/erythritol	YALI0B09581g	122.28	6.9458
S1	MK1	24	glycerol/erythritol	YALI0B09603g	122.082	6.94348
S1	MK1	24	glycerol/erythritol	YALI0B09625g	170.23	7.41979
S1	MK1	24	glycerol/erythritol	YALI0B09647g	206.346	7.6959
S1	MK1	24	glycerol/erythritol	YALI0B09669g	12.0025	3.70072
S1	MK1	24	glycerol/erythritol	YALI0B09713g	24.4033	4.66695
S1	MK1	24	glycerol/erythritol	YALI0B09735g	11.4441	3.63739
S1	MK1	24	glycerol/erythritol	YALI0B09757g	28.5911	4.88709
S1	MK1	24	glycerol/erythritol	YALI0B09779g	113.928	6.84459
S1	MK1	24	glycerol/erythritol	YALI0B09812g	31.9551	5.04243
S1	MK1	24	glycerol/erythritol	YALI0B09845g	210	7.7211
S1	MK1	24	glycerol/erythritol	YALI0B09867g	4.53682	2.46906
S1	MK1	24	glycerol/erythritol	YALI0B09889g	35.6673	5.19642
S1	MK1	24	glycerol/erythritol	YALI0B09955g	6.4287	2.89311
S1	MK1	24	glycerol/erythritol	YALI0B09977g	67.4896	6.09781
S1	MK1	24	glycerol/erythritol	YALI0B09991g	87.1345	6.46164
S1	MK1	24	glycerol/erythritol	YALI0B09999g	70.6423	6.16274
S1	MK1	24	glycerol/erythritol	YALI0B10021g	29.6908	4.93974
S1	MK1	24	glycerol/erythritol	YALI0B10043g	49.0248	5.64457
S1	MK1	24	glycerol/erythritol	YALI0B10065g	44.4186	5.50521
S1	MK1	24	glycerol/erythritol	YALI0B10087g	4.30697	2.40789
S1	MK1	24	glycerol/erythritol	YALI0B10109g	59.5079	5.91905
S1	MK1	24	glycerol/erythritol	YALI0B10131g	41.7027	5.41626
S1	MK1	24	glycerol/erythritol	YALI0B10153g	106.768	6.75179
S1	MK1	24	glycerol/erythritol	YALI0B10175g	1.86888	1.52049
S1	MK1	24	glycerol/erythritol	YALI0B10197g	9.63517	3.41077
S1	MK1	24	glycerol/erythritol	YALI0B10219g	21.1754	4.47089
S1	MK1	24	glycerol/erythritol	YALI0B10241g	40.171	5.36356
S1	MK1	24	glycerol/erythritol	YALI0B10263g	7.8984	3.15355
S1	MK1	24	glycerol/erythritol	YALI0B10274g	75.5415	6.25817
S1	MK1	24	glycerol/erythritol	YALI0B10296g	15.9871	4.08637
S1	MK1	24	glycerol/erythritol	YALI0B10318g	49.5049	5.65835
S1	MK1	24	glycerol/erythritol	YALI0B10340g	72.0368	6.19055
S1	MK1	24	glycerol/erythritol	YALI0B10362g	67.8628	6.10565
S1	MK1	24	glycerol/erythritol	YALI0B10384g	38.1335	5.29033
S1	MK1	24	glycerol/erythritol	YALI0B10406g	198.321	7.63895
S1	MK1	24	glycerol/erythritol	YALI0B10428g	38.1515	5.29099
S1	MK1	24	glycerol/erythritol	YALI0B10450g	678.873	9.40912
S1	MK1	24	glycerol/erythritol	YALI0B10472g	56.4604	5.8445
S1	MK1	24	glycerol/erythritol	YALI0B10494g	34.8211	5.16274
S1	MK1	24	glycerol/erythritol	YALI0B10516g	117.377	6.88725
S1	MK1	24	glycerol/erythritol	YALI0B10538g	46.042	5.55588
S1	MK1	24	glycerol/erythritol	YALI0B10560g	37.8575	5.28012
S1	MK1	24	glycerol/erythritol	YALI0B10582g	28.8419	4.89927
S1	MK1	24	glycerol/erythritol	YALI0B10604g	29.3153	4.92197
S1	MK1	24	glycerol/erythritol	YALI0B10626g	1.38259	1.25253
S1	MK1	24	glycerol/erythritol	YALI0B10692g	36.8701	5.24299
S1	MK1	24	glycerol/erythritol	YALI0B10714g	22.6125	4.56148
S1	MK1	24	glycerol/erythritol	YALI0B10736g	255.975	8.00548
S1	MK1	24	glycerol/erythritol	YALI0B10758g	164.963	7.37472
S1	MK1	24	glycerol/erythritol	YALI0B10780g	210.013	7.72119
S1	MK1	24	glycerol/erythritol	YALI0B10802g	20.2967	4.41256
S1	MK1	24	glycerol/erythritol	YALI0B10824g	15.2862	4.02558
S1	MK1	24	glycerol/erythritol	YALI0B10846g	133.493	7.07138
S1	MK1	24	glycerol/erythritol	YALI0B10890g	71.1412	6.17275
S1	MK1	24	glycerol/erythritol	YALI0B10912g	33.6424	5.11447
S1	MK1	24	glycerol/erythritol	YALI0B10934g	138.057	7.11953
S1	MK1	24	glycerol/erythritol	YALI0B10956g	4.43769	2.44299
S1	MK1	24	glycerol/erythritol	YALI0B10978g	40.2664	5.36689
S1	MK1	24	glycerol/erythritol	YALI0B11000g	47.657	5.60457
S1	MK1	24	glycerol/erythritol	YALI0B11022g	291.103	8.19033
S1	MK1	24	glycerol/erythritol	YALI0B11044g	15.3113	4.0278
S1	MK1	24	glycerol/erythritol	YALI0B11066g	12.0553	3.70656
S1	MK1	24	glycerol/erythritol	YALI0B11088g	54.0194	5.78187
S1	MK1	24	glycerol/erythritol	YALI0B11132g	66.0381	6.06691
S1	MK1	24	glycerol/erythritol	YALI0B11154g	40.8009	5.38546
S1	MK1	24	glycerol/erythritol	YALI0B11176g	26.6797	4.79076
S1	MK1	24	glycerol/erythritol	YALI0B11198g	22.5625	4.55842
S1	MK1	24	glycerol/erythritol	YALI0B11220g	10.6056	3.53675
S1	MK1	24	glycerol/erythritol	YALI0B11242g	197.112	7.63017
S1	MK1	24	glycerol/erythritol	YALI0B11264g	1.13284	1.09277
S1	MK1	24	glycerol/erythritol	YALI0B11286g	28.2603	4.87087
S1	MK1	24	glycerol/erythritol	YALI0B11308g	200.911	7.65757
S1	MK1	24	glycerol/erythritol	YALI0B11330g	59.2819	5.91365
S1	MK1	24	glycerol/erythritol	YALI0B11352g	11.8371	3.68225
S1	MK1	24	glycerol/erythritol	YALI0B11374g	500.008	8.96869
S1	MK1	24	glycerol/erythritol	YALI0B11396g	43.8795	5.48798
S1	MK1	24	glycerol/erythritol	YALI0B11418g	26.3229	4.77204
S1	MK1	24	glycerol/erythritol	YALI0B11440g	20.1168	4.40032
S1	MK1	24	glycerol/erythritol	YALI0B11462g	10.7499	3.55457
S1	MK1	24	glycerol/erythritol	YALI0B11484g	35.458	5.18816
S1	MK1	24	glycerol/erythritol	YALI0B11506g	51.841	5.72359
S1	MK1	24	glycerol/erythritol	YALI0B11528g	35.6683	5.19646
S1	MK1	24	glycerol/erythritol	YALI0B11550g	22.4314	4.55037
S1	MK1	24	glycerol/erythritol	YALI0B11572g	60.98	5.95373
S1	MK1	24	glycerol/erythritol	YALI0B11594g	92.032	6.53965
S1	MK1	24	glycerol/erythritol	YALI0B11660g	67.9736	6.10797
S1	MK1	24	glycerol/erythritol	YALI0B11682g	106.635	6.75001
S1	MK1	24	glycerol/erythritol	YALI0B11704g	37.932	5.28288
S1	MK1	24	glycerol/erythritol	YALI0B11726g	43.2355	5.46713
S1	MK1	24	glycerol/erythritol	YALI0B11748g	159.653	7.3278
S1	MK1	24	glycerol/erythritol	YALI0B11770g	41.1728	5.39824
S1	MK1	24	glycerol/erythritol	YALI0B11792g	8.3905	3.2312
S1	MK1	24	glycerol/erythritol	YALI0B11814g	24.6528	4.68105
S1	MK1	24	glycerol/erythritol	YALI0B11836g	45.6611	5.54415
S1	MK1	24	glycerol/erythritol	YALI0B11858g	0.321623	0.402311
S1	MK1	24	glycerol/erythritol	YALI0B11880g	78.1509	6.30653
S1	MK1	24	glycerol/erythritol	YALI0B11902g	4.19452	2.37699
S1	MK1	24	glycerol/erythritol	YALI0B11913g	700.473	9.45424
S1	MK1	24	glycerol/erythritol	YALI0B11924g	23.2844	4.60196
S1	MK1	24	glycerol/erythritol	YALI0B11946g	220.563	7.79158
S1	MK1	24	glycerol/erythritol	YALI0B11968g	13.8201	3.88948
S1	MK1	24	glycerol/erythritol	YALI0B12034g	12.4598	3.75059
S1	MK1	24	glycerol/erythritol	YALI0B12056g	114.216	6.84819
S1	MK1	24	glycerol/erythritol	YALI0B12078g	167.749	7.39874
S1	MK1	24	glycerol/erythritol	YALI0B12100g	86.1134	6.44482
S1	MK1	24	glycerol/erythritol	YALI0B12122g	156.347	7.29781
S1	MK1	24	glycerol/erythritol	YALI0B12144g	28.6331	4.88914
S1	MK1	24	glycerol/erythritol	YALI0B12166g	1108.77	10.116
S1	MK1	24	glycerol/erythritol	YALI0B12188g	123.868	6.96426
S1	MK1	24	glycerol/erythritol	YALI0B12210g	114.12	6.84699
S1	MK1	24	glycerol/erythritol	YALI0B12254g	4.87045	2.55347
S1	MK1	24	glycerol/erythritol	YALI0B12276g	41.6105	5.41314
S1	MK1	24	glycerol/erythritol	YALI0B12298g	88.6571	6.48635
S1	MK1	24	glycerol/erythritol	YALI0B12320g	32.9626	5.08587
S1	MK1	24	glycerol/erythritol	YALI0B12342g	48.9504	5.64242
S1	MK1	24	glycerol/erythritol	YALI0B12364g	242.733	7.92916
S1	MK1	24	glycerol/erythritol	YALI0B12386g	66.2889	6.0723
S1	MK1	24	glycerol/erythritol	YALI0B12408g	26.7389	4.79384
S1	MK1	24	glycerol/erythritol	YALI0B12430g	19.2301	4.33843
S1	MK1	24	glycerol/erythritol	YALI0B12452g	29.9422	4.9515
S1	MK1	24	glycerol/erythritol	YALI0B12474g	121.386	6.93529
S1	MK1	24	glycerol/erythritol	YALI0B12496g	68.7209	6.12352
S1	MK1	24	glycerol/erythritol	YALI0B12518g	276.223	8.1149
S1	MK1	24	glycerol/erythritol	YALI0B12540g	37.8472	5.27974
S1	MK1	24	glycerol/erythritol	YALI0B12562g	511.641	9.00181
S1	MK1	24	glycerol/erythritol	YALI0B12584g	136.787	7.1063
S1	MK1	24	glycerol/erythritol	YALI0B12606g	9.38405	3.3763
S1	MK1	24	glycerol/erythritol	YALI0B12628g	15.7684	4.06767
S1	MK1	24	glycerol/erythritol	YALI0B12694g	38.4595	5.3023
S1	MK1	24	glycerol/erythritol	YALI0B12716g	432.733	8.76066
S1	MK1	24	glycerol/erythritol	YALI0B12738g	34.9895	5.16951
S1	MK1	24	glycerol/erythritol	YALI0B12760g	283.216	8.15084
S1	MK1	24	glycerol/erythritol	YALI0B12782g	59.5249	5.91946
S1	MK1	24	glycerol/erythritol	YALI0B12804g	188.651	7.5672
S1	MK1	24	glycerol/erythritol	YALI0B12826g	363.129	8.5083
S1	MK1	24	glycerol/erythritol	YALI0B12848g	352.109	8.46397
S1	MK1	24	glycerol/erythritol	YALI0B12870g	17.6597	4.22186
S1	MK1	24	glycerol/erythritol	YALI0B12892g	24.1114	4.65027
S1	MK1	24	glycerol/erythritol	YALI0B12914g	25.6023	4.73348
S1	MK1	24	glycerol/erythritol	YALI0B12936g	77.2544	6.2901
S1	MK1	24	glycerol/erythritol	YALI0B12958g	64.9517	6.04334
S1	MK1	24	glycerol/erythritol	YALI0B12980g	21.3895	4.48475
S1	MK1	24	glycerol/erythritol	YALI0B13046g	3.06966	2.02491
S1	MK1	24	glycerol/erythritol	YALI0B13090g	91.6458	6.53365
S1	MK1	24	glycerol/erythritol	YALI0B13112g	6.9	2.98185
S1	MK1	24	glycerol/erythritol	YALI0B13134g	349.359	8.45269
S1	MK1	24	glycerol/erythritol	YALI0B13156g	436.548	8.7733
S1	MK1	24	glycerol/erythritol	YALI0B13178g	36.6839	5.23588
S1	MK1	24	glycerol/erythritol	YALI0B13200g	1200.39	10.2305
S1	MK1	24	glycerol/erythritol	YALI0B13222g	13.2238	3.83024
S1	MK1	24	glycerol/erythritol	YALI0B13288g	23.1132	4.59175
S1	MK1	24	glycerol/erythritol	YALI0B13310g	175.774	7.46576
S1	MK1	24	glycerol/erythritol	YALI0B13332g	67.3468	6.0948
S1	MK1	24	glycerol/erythritol	YALI0B13354g	12.471	3.75178
S1	MK1	24	glycerol/erythritol	YALI0B13376g	11.312	3.62199
S1	MK1	24	glycerol/erythritol	YALI0B13398g	116.027	6.87069
S1	MK1	24	glycerol/erythritol	YALI0B13420g	87.1037	6.46113
S1	MK1	24	glycerol/erythritol	YALI0B13442g	26.9243	4.80345
S1	MK1	24	glycerol/erythritol	YALI0B13464g	73.422	6.21766
S1	MK1	24	glycerol/erythritol	YALI0B13486g	16.0563	4.09223
S1	MK1	24	glycerol/erythritol	YALI0B13508g	27.4566	4.83069
S1	MK1	24	glycerol/erythritol	YALI0B13530g	183.941	7.53092
S1	MK1	24	glycerol/erythritol	YALI0B13552g	80.1478	6.34248
S1	MK1	24	glycerol/erythritol	YALI0B13618g	127.596	7.00671
S1	MK1	24	glycerol/erythritol	YALI0B13640g	354.682	8.47445
S1	MK1	24	glycerol/erythritol	YALI0B13662g	25.0616	4.70386
S1	MK1	24	glycerol/erythritol	YALI0B13684g	100.201	6.66108
S1	MK1	24	glycerol/erythritol	YALI0B13706g	14.3121	3.9366
S1	MK1	24	glycerol/erythritol	YALI0B13728g	8.42578	3.23661
S1	MK1	24	glycerol/erythritol	YALI0B13750g	17.1844	4.18463
S1	MK1	24	glycerol/erythritol	YALI0B13772g	63.2263	6.00509
S1	MK1	24	glycerol/erythritol	YALI0B13794g	9.62014	3.40873
S1	MK1	24	glycerol/erythritol	YALI0B13816g	54.021	5.78191
S1	MK1	24	glycerol/erythritol	YALI0B13838g	3.60822	2.20421
S1	MK1	24	glycerol/erythritol	YALI0B13860g	61.2983	5.96112
S1	MK1	24	glycerol/erythritol	YALI0B13882g	99.8891	6.65663
S1	MK1	24	glycerol/erythritol	YALI0B13904g	16.2152	4.10561
S1	MK1	24	glycerol/erythritol	YALI0B13926g	32.066	5.04728
S1	MK1	24	glycerol/erythritol	YALI0B13948g	184.12	7.53232
S1	MK1	24	glycerol/erythritol	YALI0B13970g	714.271	9.48235
S1	MK1	24	glycerol/erythritol	YALI0B13992g	50.3506	5.68231
S1	MK1	24	glycerol/erythritol	YALI0B14014g	73.1437	6.21225
S1	MK1	24	glycerol/erythritol	YALI0B14036g	152.599	7.26303
S1	MK1	24	glycerol/erythritol	YALI0B14058g	235.923	7.88827
S1	MK1	24	glycerol/erythritol	YALI0B14080g	66.6852	6.08077
S1	MK1	24	glycerol/erythritol	YALI0B14102g	145.599	7.19573
S1	MK1	24	glycerol/erythritol	YALI0B14124g	28.5526	4.88522
S1	MK1	24	glycerol/erythritol	YALI0B14146g	459.092	8.84578
S1	MK1	24	glycerol/erythritol	YALI0B14179g	27.1444	4.81478
S1	MK1	24	glycerol/erythritol	YALI0B14201g	156.12	7.29572
S1	MK1	24	glycerol/erythritol	YALI0B14223g	13.3698	3.84497
S1	MK1	24	glycerol/erythritol	YALI0B14245g	54.6574	5.7985
S1	MK1	24	glycerol/erythritol	YALI0B14267g	412.025	8.69008
S1	MK1	24	glycerol/erythritol	YALI0B14289g	225.693	7.8246
S1	MK1	24	glycerol/erythritol	YALI0B14311g	44.3898	5.50429
S1	MK1	24	glycerol/erythritol	YALI0B14333g	9.12347	3.33963
S1	MK1	24	glycerol/erythritol	YALI0B14355g	153.663	7.27298
S1	MK1	24	glycerol/erythritol	YALI0B14377g	1195.32	10.2244
S1	MK1	24	glycerol/erythritol	YALI0B14399g	214.812	7.75363
S1	MK1	24	glycerol/erythritol	YALI0B14421g	15.4967	4.0441
S1	MK1	24	glycerol/erythritol	YALI0B14443g	61.6545	5.96935
S1	MK1	24	glycerol/erythritol	YALI0B14465g	75.9099	6.2651
S1	MK1	24	glycerol/erythritol	YALI0B14487g	509.449	8.99562
S1	MK1	24	glycerol/erythritol	YALI0B14509g	408.316	8.67707
S1	MK1	24	glycerol/erythritol	YALI0B14531g	119.266	6.91008
S1	MK1	24	glycerol/erythritol	YALI0B14553g	17.6188	4.21869
S1	MK1	24	glycerol/erythritol	YALI0B14575g	40.3141	5.36856
S1	MK1	24	glycerol/erythritol	YALI0B14597g	47.4763	5.59921
S1	MK1	24	glycerol/erythritol	YALI0B14619g	10.567	3.53194
S1	MK1	24	glycerol/erythritol	YALI0B14641g	56.6238	5.84859
S1	MK1	24	glycerol/erythritol	YALI0B14663g	148.625	7.22521
S1	MK1	24	glycerol/erythritol	YALI0B14685g	76.6534	6.27898
S1	MK1	24	glycerol/erythritol	YALI0B14707g	115.646	6.86599
S1	MK1	24	glycerol/erythritol	YALI0B14729g	96.3028	6.60441
S1	MK1	24	glycerol/erythritol	YALI0B14751g	26.3688	4.77446
S1	MK1	24	glycerol/erythritol	YALI0B14773g	30.6614	4.98465
S1	MK1	24	glycerol/erythritol	YALI0B14795g	646.543	9.33883
S1	MK1	24	glycerol/erythritol	YALI0B14817g	36.5047	5.229
S1	MK1	24	glycerol/erythritol	YALI0B14839g	27.7795	4.84697
S1	MK1	24	glycerol/erythritol	YALI0B14861g	337.849	8.4045
S1	MK1	24	glycerol/erythritol	YALI0B14883g	11.5385	3.6483
S1	MK1	24	glycerol/erythritol	YALI0B14905g	61.2559	5.96014
S1	MK1	24	glycerol/erythritol	YALI0B14927g	69.4537	6.1386
S1	MK1	24	glycerol/erythritol	YALI0B14949g	21.7414	4.50725
S1	MK1	24	glycerol/erythritol	YALI0B14971g	82.6081	6.38557
S1	MK1	24	glycerol/erythritol	YALI0B14993g	53.5299	5.76898
S1	MK1	24	glycerol/erythritol	YALI0B15015g	41.9904	5.42594
S1	MK1	24	glycerol/erythritol	YALI0B15037g	67.1367	6.09036
S1	MK1	24	glycerol/erythritol	YALI0B15059g	175.662	7.46484
S1	MK1	24	glycerol/erythritol	YALI0B15081g	315.632	8.30666
S1	MK1	24	glycerol/erythritol	YALI0B15103g	331.04	8.37521
S1	MK1	24	glycerol/erythritol	YALI0B15125g	4092.77	11.9992
S1	MK1	24	glycerol/erythritol	YALI0B15147g	52.9011	5.75224
S1	MK1	24	glycerol/erythritol	YALI0B15180g	81.7189	6.37014
S1	MK1	24	glycerol/erythritol	YALI0B15202g	76.2288	6.27107
S1	MK1	24	glycerol/erythritol	YALI0B15224g	373.769	8.54986
S1	MK1	24	glycerol/erythritol	YALI0B15246g	13.6073	3.86862
S1	MK1	24	glycerol/erythritol	YALI0B15268g	143.713	7.17706
S1	MK1	24	glycerol/erythritol	YALI0B15290g	106.356	6.74626
S1	MK1	24	glycerol/erythritol	YALI0B15304g	177.569	7.48034
S1	MK1	24	glycerol/erythritol	YALI0B15312g	11.8877	3.68792
S1	MK1	24	glycerol/erythritol	YALI0B15334g	46.7421	5.57719
S1	MK1	24	glycerol/erythritol	YALI0B15356g	16.789	4.15291
S1	MK1	24	glycerol/erythritol	YALI0B15378g	14.8842	3.98952
S1	MK1	24	glycerol/erythritol	YALI0B15400g	17.625	4.21917
S1	MK1	24	glycerol/erythritol	YALI0B15422g	60.1575	5.93446
S1	MK1	24	glycerol/erythritol	YALI0B15444g	217.397	7.77081
S1	MK1	24	glycerol/erythritol	YALI0B15466g	1.66576	1.41455
S1	MK1	24	glycerol/erythritol	YALI0B15488g	1.22009	1.15061
S1	MK1	24	glycerol/erythritol	YALI0B15510g	604.082	9.24099
S1	MK1	24	glycerol/erythritol	YALI0B15532g	3.25712	2.08988
S1	MK1	24	glycerol/erythritol	YALI0B15554g	3.72893	2.24151
S1	MK1	24	glycerol/erythritol	YALI0B15576g	20.6323	4.43512
S1	MK1	24	glycerol/erythritol	YALI0B15598g	1124.91	10.1369
S1	MK1	24	glycerol/erythritol	YALI0B15620g	68.4234	6.11735
S1	MK1	24	glycerol/erythritol	YALI0B15642g	34.9546	5.1681
S1	MK1	24	glycerol/erythritol	YALI0B15664g	80.4526	6.34789
S1	MK1	24	glycerol/erythritol	YALI0B15686g	34.6306	5.15505
S1	MK1	24	glycerol/erythritol	YALI0B15708g	59.0332	5.90769
S1	MK1	24	glycerol/erythritol	YALI0B15722g	25.221	4.71265
S1	MK1	24	glycerol/erythritol	YALI0B15752g	210.581	7.72507
S1	MK1	24	glycerol/erythritol	YALI0B15774g	134.04	7.07725
S1	MK1	24	glycerol/erythritol	YALI0B15818g	34.7219	5.15874
S1	MK1	24	glycerol/erythritol	YALI0B15840g	148.177	7.22088
S1	MK1	24	glycerol/erythritol	YALI0B15862g	24.8773	4.69361
S1	MK1	24	glycerol/erythritol	YALI0B15884g	40.9679	5.39121
S1	MK1	24	glycerol/erythritol	YALI0B15906g	63.9352	6.02093
S1	MK1	24	glycerol/erythritol	YALI0B15950g	39.5829	5.3428
S1	MK1	24	glycerol/erythritol	YALI0B15972g	38.4579	5.30224
S1	MK1	24	glycerol/erythritol	YALI0B15994g	0.236928	0.306762
S1	MK1	24	glycerol/erythritol	YALI0B16016g	53.4238	5.76617
S1	MK1	24	glycerol/erythritol	YALI0B16038g	24.4517	4.66969
S1	MK1	24	glycerol/erythritol	YALI0B16060g	34.8915	5.16557
S1	MK1	24	glycerol/erythritol	YALI0B16082g	49.8694	5.66873
S1	MK1	24	glycerol/erythritol	YALI0B16104g	183.436	7.52697
S1	MK1	24	glycerol/erythritol	YALI0B16126g	109.521	6.78818
S1	MK1	24	glycerol/erythritol	YALI0B16148g	52.5308	5.7423
S1	MK1	24	glycerol/erythritol	YALI0B16170g	26.2154	4.76635
S1	MK1	24	glycerol/erythritol	YALI0B16192g	4.48672	2.45595
S1	MK1	24	glycerol/erythritol	YALI0B16214g	5.59678	2.72176
S1	MK1	24	glycerol/erythritol	YALI0B16236g	126.726	6.99691
S1	MK1	24	glycerol/erythritol	YALI0B16258g	34.365	5.14425
S1	MK1	24	glycerol/erythritol	YALI0B16280g	446.321	8.80517
S1	MK1	24	glycerol/erythritol	YALI0B16302g	26.0415	4.7571
S1	MK1	24	glycerol/erythritol	YALI0B16324g	79.5265	6.33139
S1	MK1	24	glycerol/erythritol	YALI0B16368g	159.431	7.32581
S1	MK1	24	glycerol/erythritol	YALI0B16390g	36.1446	5.21508
S1	MK1	24	glycerol/erythritol	YALI0B16412g	5.44799	2.68885
S1	MK1	24	glycerol/erythritol	YALI0B16434g	86.8516	6.457
S1	MK1	24	glycerol/erythritol	YALI0B16456g	45.6415	5.54354
S1	MK1	24	glycerol/erythritol	YALI0B16478g	43.7002	5.48221
S1	MK1	24	glycerol/erythritol	YALI0B16500g	2264.16	11.1454
S1	MK1	24	glycerol/erythritol	YALI0B16522g	13.0155	3.80896
S1	MK1	24	glycerol/erythritol	YALI0B16544g	32.3215	5.05838
S1	MK1	24	glycerol/erythritol	YALI0B16566g	14.2944	3.93493
S1	MK1	24	glycerol/erythritol	YALI0B16588g	21.1836	4.47142
S1	MK1	24	glycerol/erythritol	YALI0B16610g	134.978	7.08723
S1	MK1	24	glycerol/erythritol	YALI0B16632g	68.6093	6.12121
S1	MK1	24	glycerol/erythritol	YALI0B16654g	56.0965	5.83533
S1	MK1	24	glycerol/erythritol	YALI0B16676g	37.9086	5.28202
S1	MK1	24	glycerol/erythritol	YALI0B16698g	119.935	6.91809
S1	MK1	24	glycerol/erythritol	YALI0B16720g	73.3346	6.21596
S1	MK1	24	glycerol/erythritol	YALI0B16742g	61.309	5.96137
S1	MK1	24	glycerol/erythritol	YALI0B16764g	16.6516	4.14173
S1	MK1	24	glycerol/erythritol	YALI0B16786g	14.103	3.91676
S1	MK1	24	glycerol/erythritol	YALI0B16808g	81.7774	6.37116
S1	MK1	24	glycerol/erythritol	YALI0B16822g	34.3665	5.14431
S1	MK1	24	glycerol/erythritol	YALI0B16852g	54.0183	5.78184
S1	MK1	24	glycerol/erythritol	YALI0B16874g	36.2551	5.21937
S1	MK1	24	glycerol/erythritol	YALI0B16896g	38.1531	5.29106
S1	MK1	24	glycerol/erythritol	YALI0B16918g	27.0304	4.80892
S1	MK1	24	glycerol/erythritol	YALI0B16940g	58.5845	5.89687
S1	MK1	24	glycerol/erythritol	YALI0B16962g	91.1762	6.52632
S1	MK1	24	glycerol/erythritol	YALI0B16984g	135.653	7.09438
S1	MK1	24	glycerol/erythritol	YALI0B17006g	21.1833	4.4714
S1	MK1	24	glycerol/erythritol	YALI0B17028g	1.67901	1.4217
S1	MK1	24	glycerol/erythritol	YALI0B17050g	46.6536	5.57451
S1	MK1	24	glycerol/erythritol	YALI0B17061g	147.342	7.21279
S1	MK1	24	glycerol/erythritol	YALI0B17072g	60.6028	5.94492
S1	MK1	24	glycerol/erythritol	YALI0B17138g	4.81402	2.53954
S1	MK1	24	glycerol/erythritol	YALI0B17160g	15.1858	4.01665
S1	MK1	24	glycerol/erythritol	YALI0B17182g	11.9583	3.6958
S1	MK1	24	glycerol/erythritol	YALI0B17204g	70.5561	6.161
S1	MK1	24	glycerol/erythritol	YALI0B17226g	28.6792	4.89138
S1	MK1	24	glycerol/erythritol	YALI0B17248g	16.7289	4.14803
S1	MK1	24	glycerol/erythritol	YALI0B17270g	3.22448	2.07877
S1	MK1	24	glycerol/erythritol	YALI0B17292g	43.5279	5.47664
S1	MK1	24	glycerol/erythritol	YALI0B17303g	27.3471	4.82513
S1	MK1	24	glycerol/erythritol	YALI0B17314g	41.4766	5.4086
S1	MK1	24	glycerol/erythritol	YALI0B17336g	27.2487	4.82011
S1	MK1	24	glycerol/erythritol	YALI0B17358g	435.787	8.77079
S1	MK1	24	glycerol/erythritol	YALI0B17380g	192.906	7.59922
S1	MK1	24	glycerol/erythritol	YALI0B17402g	190.81	7.58353
S1	MK1	24	glycerol/erythritol	YALI0B17424g	121.178	6.93284
S1	MK1	24	glycerol/erythritol	YALI0B17446g	115.895	6.86907
S1	MK1	24	glycerol/erythritol	YALI0B17468g	34.3058	5.14183
S1	MK1	24	glycerol/erythritol	YALI0B17490g	419.16	8.7148
S1	MK1	24	glycerol/erythritol	YALI0B17512g	95.4376	6.59152
S1	MK1	24	glycerol/erythritol	YALI0B17534g	24.737	4.68577
S1	MK1	24	glycerol/erythritol	YALI0B17556g	33.3848	5.1037
S1	MK1	24	glycerol/erythritol	YALI0B17622g	540.028	9.07956
S1	MK1	24	glycerol/erythritol	YALI0B17644g	138.102	7.12
S1	MK1	24	glycerol/erythritol	YALI0B17666g	204.338	7.68186
S1	MK1	24	glycerol/erythritol	YALI0B17688g	60.0324	5.9315
S1	MK1	24	glycerol/erythritol	YALI0B17710g	790.741	9.62888
S1	MK1	24	glycerol/erythritol	YALI0B17732g	108.48	6.77452
S1	MK1	24	glycerol/erythritol	YALI0B17754g	25.818	4.74513
S1	MK1	24	glycerol/erythritol	YALI0B17776g	3.05125	2.01837
S1	MK1	24	glycerol/erythritol	YALI0B17798g	16.7559	4.15023
S1	MK1	24	glycerol/erythritol	YALI0B17820g	14.6494	3.96804
S1	MK1	24	glycerol/erythritol	YALI0B17842g	19.5815	4.36328
S1	MK1	24	glycerol/erythritol	YALI0B17864g	28.745	4.89457
S1	MK1	24	glycerol/erythritol	YALI0B17886g	42.941	5.4575
S1	MK1	24	glycerol/erythritol	YALI0B17908g	34.9969	5.1698
S1	MK1	24	glycerol/erythritol	YALI0B17930g	194.393	7.61023
S1	MK1	24	glycerol/erythritol	YALI0B17996g	401.358	8.65234
S1	MK1	24	glycerol/erythritol	YALI0B18018g	18.6264	4.29472
S1	MK1	24	glycerol/erythritol	YALI0B18040g	95.6255	6.59433
S1	MK1	24	glycerol/erythritol	YALI0B18062g	193.304	7.60217
S1	MK1	24	glycerol/erythritol	YALI0B18084g	4.35392	2.4206
S1	MK1	24	glycerol/erythritol	YALI0B18128g	52.7629	5.74854
S1	MK1	24	glycerol/erythritol	YALI0B18150g	303.857	8.25199
S1	MK1	24	glycerol/erythritol	YALI0B18172g	22.5443	4.55731
S1	MK1	24	glycerol/erythritol	YALI0B18194g	1311.63	10.3582
S1	MK1	24	glycerol/erythritol	YALI0B18216g	15.7907	4.06959
S1	MK1	24	glycerol/erythritol	YALI0B18238g	56.5922	5.8478
S1	MK1	24	glycerol/erythritol	YALI0B18260g	35.7541	5.19983
S1	MK1	24	glycerol/erythritol	YALI0B18282g	473.469	8.89017
S1	MK1	24	glycerol/erythritol	YALI0B18298g	1945.16	10.9264
S1	MK1	24	glycerol/erythritol	YALI0B18304g	21.1334	4.46815
S1	MK1	24	glycerol/erythritol	YALI0B18326g	57.2444	5.86405
S1	MK1	24	glycerol/erythritol	YALI0B18348g	77.2921	6.2908
S1	MK1	24	glycerol/erythritol	YALI0B18370g	0.496063	0.581171
S1	MK1	24	glycerol/erythritol	YALI0B18392g	127.766	7.00861
S1	MK1	24	glycerol/erythritol	YALI0B18414g	28.8696	4.90061
S1	MK1	24	glycerol/erythritol	YALI0B18436g	11.375	3.62936
S1	MK1	24	glycerol/erythritol	YALI0B18458g	219.184	7.78256
S1	MK1	24	glycerol/erythritol	YALI0B18480g	24.1448	4.65219
S1	MK1	24	glycerol/erythritol	YALI0B18502g	250.94	7.97694
S1	MK1	24	glycerol/erythritol	YALI0B18524g	14.4068	3.94549
S1	MK1	24	glycerol/erythritol	YALI0B18546g	125.97	6.98835
S1	MK1	24	glycerol/erythritol	YALI0B18568g	93.3258	6.55958
S1	MK1	24	glycerol/erythritol	YALI0B18590g	35.0402	5.17153
S1	MK1	24	glycerol/erythritol	YALI0B18612g	24.2989	4.661
S1	MK1	24	glycerol/erythritol	YALI0B18634g	60.5261	5.94313
S1	MK1	24	glycerol/erythritol	YALI0B18656g	13.8104	3.88854
S1	MK1	24	glycerol/erythritol	YALI0B18678g	20.7965	4.44602
S1	MK1	24	glycerol/erythritol	YALI0B18700g	101.805	6.68376
S1	MK1	24	glycerol/erythritol	YALI0B18722g	44.3882	5.50425
S1	MK1	24	glycerol/erythritol	YALI0B18744g	41.5696	5.41175
S1	MK1	24	glycerol/erythritol	YALI0B18759g	21.6154	4.49924
S1	MK1	24	glycerol/erythritol	YALI0B18788g	30.1435	4.96086
S1	MK1	24	glycerol/erythritol	YALI0B18810g	20.2758	4.41114
S1	MK1	24	glycerol/erythritol	YALI0B18854g	29.9466	4.95171
S1	MK1	24	glycerol/erythritol	YALI0B18876g	46.9521	5.58352
S1	MK1	24	glycerol/erythritol	YALI0B18898g	17.4236	4.20348
S1	MK1	24	glycerol/erythritol	YALI0B18920g	148.589	7.22486
S1	MK1	24	glycerol/erythritol	YALI0B18942g	5.42999	2.68482
S1	MK1	24	glycerol/erythritol	YALI0B18964g	91.364	6.52926
S1	MK1	24	glycerol/erythritol	YALI0B18986g	1.29912	1.20108
S1	MK1	24	glycerol/erythritol	YALI0B19008g	2.47494	1.79699
S1	MK1	24	glycerol/erythritol	YALI0B19030g	4.35182	2.42003
S1	MK1	24	glycerol/erythritol	YALI0B19052g	44.0917	5.49479
S1	MK1	24	glycerol/erythritol	YALI0B19074g	23.2551	4.60021
S1	MK1	24	glycerol/erythritol	YALI0B19096g	79.9699	6.33931
S1	MK1	24	glycerol/erythritol	YALI0B19118g	49.8921	5.66937
S1	MK1	24	glycerol/erythritol	YALI0B19162g	54.566	5.79613
S1	MK1	24	glycerol/erythritol	YALI0B19184g	38.7174	5.3117
S1	MK1	24	glycerol/erythritol	YALI0B19206g	110.288	6.79815
S1	MK1	24	glycerol/erythritol	YALI0B19228g	16.5959	4.13717
S1	MK1	24	glycerol/erythritol	YALI0B19250g	1138.32	10.154
S1	MK1	24	glycerol/erythritol	YALI0B19316g	1.75202	1.46049
S1	MK1	24	glycerol/erythritol	YALI0B19338g	316.208	8.30928
S1	MK1	24	glycerol/erythritol	YALI0B19360g	94.9239	6.58382
S1	MK1	24	glycerol/erythritol	YALI0B19382g	81.2014	6.36109
S1	MK1	24	glycerol/erythritol	YALI0B19448g	23.1094	4.59152
S1	MK1	24	glycerol/erythritol	YALI0B19470g	0.339829	0.422049
S1	MK1	24	glycerol/erythritol	YALI0B19492g	0.494373	0.57954
S1	MK1	24	glycerol/erythritol	YALI0B19558g	59.342	5.91509
S1	MK1	24	glycerol/erythritol	YALI0B19580g	36.7662	5.23903
S1	MK1	24	glycerol/erythritol	YALI0B19602g	0.055727	0.0782368
S1	MK1	24	glycerol/erythritol	YALI0B19624g	30.1261	4.96005
S1	MK1	24	glycerol/erythritol	YALI0B19646g	56.9935	5.85782
S1	MK1	24	glycerol/erythritol	YALI0B19668g	426.299	8.7391
S1	MK1	24	glycerol/erythritol	YALI0B19712g	35.0467	5.1718
S1	MK1	24	glycerol/erythritol	YALI0B19734g	31.1137	5.00512
S1	MK1	24	glycerol/erythritol	YALI0B19756g	150.931	7.24727
S1	MK1	24	glycerol/erythritol	YALI0B19778g	716.091	9.48601
S1	MK1	24	glycerol/erythritol	YALI0B19800g	64.5208	6.03388
S1	MK1	24	glycerol/erythritol	YALI0B19844g	0.156104	0.209271
S1	MK1	24	glycerol/erythritol	YALI0B19866g	3.26686	2.09318
S1	MK1	24	glycerol/erythritol	YALI0B19888g	42.331	5.43733
S1	MK1	24	glycerol/erythritol	YALI0B19910g	10.567	3.53195
S1	MK1	24	glycerol/erythritol	YALI0B19976g	16.5813	4.13597
S1	MK1	24	glycerol/erythritol	YALI0B19998g	35.5916	5.19344
S1	MK1	24	glycerol/erythritol	YALI0B20020g	70.3791	6.15743
S1	MK1	24	glycerol/erythritol	YALI0B20042g	0	0
S1	MK1	24	glycerol/erythritol	YALI0B20064g	66.0219	6.06656
S1	MK1	24	glycerol/erythritol	YALI0B20086g	53.6311	5.77165
S1	MK1	24	glycerol/erythritol	YALI0B20108g	126.1	6.98982
S1	MK1	24	glycerol/erythritol	YALI0B20174g	4.26283	2.39584
S1	MK1	24	glycerol/erythritol	YALI0B20196g	158.054	7.31337
S1	MK1	24	glycerol/erythritol	YALI0B20218g	42.4743	5.44209
S1	MK1	24	glycerol/erythritol	YALI0B20240g	257.01	8.01128
S1	MK1	24	glycerol/erythritol	YALI0B20262g	27.9208	4.85403
S1	MK1	24	glycerol/erythritol	YALI0B20284g	4.15678	2.36647
S1	MK1	24	glycerol/erythritol	YALI0B20306g	1497.64	10.5494
S1	MK1	24	glycerol/erythritol	YALI0B20328g	42.5469	5.4445
S1	MK1	24	glycerol/erythritol	YALI0B20350g	0.287455	0.364522
S1	MK1	24	glycerol/erythritol	YALI0B20372g	261.022	8.03355
S1	MK1	24	glycerol/erythritol	YALI0B20394g	29.4766	4.92963
S1	MK1	24	glycerol/erythritol	YALI0B20416g	88.8129	6.48885
S1	MK1	24	glycerol/erythritol	YALI0B20438g	69.2943	6.13534
S1	MK1	24	glycerol/erythritol	YALI0B20460g	76.3276	6.27291
S1	MK1	24	glycerol/erythritol	YALI0B20482g	292.088	8.19519
S1	MK1	24	glycerol/erythritol	YALI0B20504g	350.733	8.45833
S1	MK1	24	glycerol/erythritol	YALI0B20526g	6.84429	2.97164
S1	MK1	24	glycerol/erythritol	YALI0B20570g	133.738	7.07402
S1	MK1	24	glycerol/erythritol	YALI0B20592g	15.6594	4.05826
S1	MK1	24	glycerol/erythritol	YALI0B20614g	3.17166	2.06062
S1	MK1	24	glycerol/erythritol	YALI0B20636g	6.34174	2.87612
S1	MK1	24	glycerol/erythritol	YALI0B20658g	26.7949	4.79675
S1	MK1	24	glycerol/erythritol	YALI0B20680g	25.9192	4.75056
S1	MK1	24	glycerol/erythritol	YALI0B20702g	0.196732	0.2591
S1	MK1	24	glycerol/erythritol	YALI0B20724g	14.057	3.91236
S1	MK1	24	glycerol/erythritol	YALI0B20746g	47.1904	5.59067
S1	MK1	24	glycerol/erythritol	YALI0B20768g	72.6179	6.20198
S1	MK1	24	glycerol/erythritol	YALI0B20790g	204.182	7.68076
S1	MK1	24	glycerol/erythritol	YALI0B20812g	7.7683	3.1323
S1	MK1	24	glycerol/erythritol	YALI0B20834g	67.699	6.10222
S1	MK1	24	glycerol/erythritol	YALI0B20856g	214.379	7.75073
S1	MK1	24	glycerol/erythritol	YALI0B20878g	139.344	7.13282
S1	MK1	24	glycerol/erythritol	YALI0B20900g	80.687	6.35204
S1	MK1	24	glycerol/erythritol	YALI0B20911g	123.895	6.96457
S1	MK1	24	glycerol/erythritol	YALI0B20922g	712.787	9.47935
S1	MK1	24	glycerol/erythritol	YALI0B20944g	48.3267	5.6243
S1	MK1	24	glycerol/erythritol	YALI0B20966g	433.058	8.76174
S1	MK1	24	glycerol/erythritol	YALI0B20988g	49.8152	5.66719
S1	MK1	24	glycerol/erythritol	YALI0B21010g	4.86848	2.55299
S1	MK1	24	glycerol/erythritol	YALI0B21032g	32.2311	5.05446
S1	MK1	24	glycerol/erythritol	YALI0B21054g	34.9534	5.16805
S1	MK1	24	glycerol/erythritol	YALI0B21076g	575.239	9.17052
S1	MK1	24	glycerol/erythritol	YALI0B21098g	51.8436	5.72366
S1	MK1	24	glycerol/erythritol	YALI0B21120g	440.29	8.78558
S1	MK1	24	glycerol/erythritol	YALI0B21142g	440.316	8.78567
S1	MK1	24	glycerol/erythritol	YALI0B21164g	244.402	7.939
S1	MK1	24	glycerol/erythritol	YALI0B21186g	610.506	9.25622
S1	MK1	24	glycerol/erythritol	YALI0B21208g	29.296	4.92106
S1	MK1	24	glycerol/erythritol	YALI0B21230g	126.628	6.9958
S1	MK1	24	glycerol/erythritol	YALI0B21252g	212.878	7.74064
S1	MK1	24	glycerol/erythritol	YALI0B21274g	54.4135	5.79217
S1	MK1	24	glycerol/erythritol	YALI0B21296g	68.8225	6.12562
S1	MK1	24	glycerol/erythritol	YALI0B21318g	108.113	6.76968
S1	MK1	24	glycerol/erythritol	YALI0B21340g	81.278	6.36244
S1	MK1	24	glycerol/erythritol	YALI0B21362g	108.015	6.76838
S1	MK1	24	glycerol/erythritol	YALI0B21384g	43.2949	5.46907
S1	MK1	24	glycerol/erythritol	YALI0B21406g	44.6903	5.51382
S1	MK1	24	glycerol/erythritol	YALI0B21428g	383.42	8.58654
S1	MK1	24	glycerol/erythritol	YALI0B21450g	376.04	8.55857
S1	MK1	24	glycerol/erythritol	YALI0B21472g	6.6094	2.92778
S1	MK1	24	glycerol/erythritol	YALI0B21494g	124.477	6.97127
S1	MK1	24	glycerol/erythritol	YALI0B21516g	13.3776	3.84575
S1	MK1	24	glycerol/erythritol	YALI0B21527g	759.504	9.57081
S1	MK1	24	glycerol/erythritol	YALI0B21538g	22.4583	4.55202
S1	MK1	24	glycerol/erythritol	YALI0B21560g	228.23	7.84065
S1	MK1	24	glycerol/erythritol	YALI0B21582g	86.711	6.45469
S1	MK1	24	glycerol/erythritol	YALI0B21604g	159.708	7.3283
S1	MK1	24	glycerol/erythritol	YALI0B21626g	27.7262	4.8443
S1	MK1	24	glycerol/erythritol	YALI0B21662g	33.33	5.1014
S1	MK1	24	glycerol/erythritol	YALI0B21670g	46.4344	5.56786
S1	MK1	24	glycerol/erythritol	YALI0B21692g	258.079	8.01725
S1	MK1	24	glycerol/erythritol	YALI0B21714g	22.8028	4.57306
S1	MK1	24	glycerol/erythritol	YALI0B21780g	35.5073	5.19011
S1	MK1	24	glycerol/erythritol	YALI0B21824g	0.825873	0.868586
S1	MK1	24	glycerol/erythritol	YALI0B21846g	6.02569	2.81264
S1	MK1	24	glycerol/erythritol	YALI0B21868g	1.36451	1.24154
S1	MK1	24	glycerol/erythritol	YALI0B21890g	39.8247	5.35137
S1	MK1	24	glycerol/erythritol	YALI0B21912g	133.687	7.07346
S1	MK1	24	glycerol/erythritol	YALI0B21978g	18.7621	4.30467
S1	MK1	24	glycerol/erythritol	YALI0B22000g	86.2451	6.447
S1	MK1	24	glycerol/erythritol	YALI0B22066g	2340.15	11.193
S1	MK1	24	glycerol/erythritol	YALI0B22088g	46.4268	5.56763
S1	MK1	24	glycerol/erythritol	YALI0B22110g	36.536	5.2302
S1	MK1	24	glycerol/erythritol	YALI0B22125g	758.366	9.56865
S1	MK1	24	glycerol/erythritol	YALI0B22132g	51.902	5.72525
S1	MK1	24	glycerol/erythritol	YALI0B22154g	162.621	7.35421
S1	MK1	24	glycerol/erythritol	YALI0B22176g	25.3526	4.71987
S1	MK1	24	glycerol/erythritol	YALI0B22198g	294.801	8.20848
S1	MK1	24	glycerol/erythritol	YALI0B22220g	110.799	6.80477
S1	MK1	24	glycerol/erythritol	YALI0B22242g	13.7535	3.88298
S1	MK1	24	glycerol/erythritol	YALI0B22264g	0.971876	0.979569
S1	MK1	24	glycerol/erythritol	YALI0B22286g	193.747	7.60545
S1	MK1	24	glycerol/erythritol	YALI0B22308g	69.1164	6.13168
S1	MK1	24	glycerol/erythritol	YALI0B22330g	15.3098	4.02767
S1	MK1	24	glycerol/erythritol	YALI0B22374g	38.3464	5.29816
S1	MK1	24	glycerol/erythritol	YALI0B22396g	72.068	6.19117
S1	MK1	24	glycerol/erythritol	YALI0B22418g	43.9492	5.49022
S1	MK1	24	glycerol/erythritol	YALI0B22440g	33.5469	5.11048
S1	MK1	24	glycerol/erythritol	YALI0B22462g	22.3498	4.54534
S1	MK1	24	glycerol/erythritol	YALI0B22484g	16.359	4.11761
S1	MK1	24	glycerol/erythritol	YALI0B22506g	295.451	8.21165
S1	MK1	24	glycerol/erythritol	YALI0B22528g	58.2078	5.88772
S1	MK1	24	glycerol/erythritol	YALI0B22550g	25.1453	4.70848
S1	MK1	24	glycerol/erythritol	YALI0B22572g	29.8564	4.9475
S1	MK1	24	glycerol/erythritol	YALI0B22594g	90.1605	6.51034
S1	MK1	24	glycerol/erythritol	YALI0B22616g	71.8652	6.18716
S1	MK1	24	glycerol/erythritol	YALI0B22638g	84.0421	6.41011
S1	MK1	24	glycerol/erythritol	YALI0B22660g	58.9464	5.9056
S1	MK1	24	glycerol/erythritol	YALI0B22682g	43.0749	5.46189
S1	MK1	24	glycerol/erythritol	YALI0B22704g	60.8236	5.95009
S1	MK1	24	glycerol/erythritol	YALI0B22726g	9.01845	3.32459
S1	MK1	24	glycerol/erythritol	YALI0B22748g	4.19787	2.37792
S1	MK1	24	glycerol/erythritol	YALI0B22770g	26.5612	4.78457
S1	MK1	24	glycerol/erythritol	YALI0B22792g	20.4735	4.42449
S1	MK1	24	glycerol/erythritol	YALI0B22814g	11.3177	3.62267
S1	MK1	24	glycerol/erythritol	YALI0B22836g	128.832	7.0205
S1	MK1	24	glycerol/erythritol	YALI0B22858g	31.0407	5.00183
S1	MK1	24	glycerol/erythritol	YALI0B22880g	5.28188	2.6512
S1	MK1	24	glycerol/erythritol	YALI0B22902g	26.9189	4.80317
S1	MK1	24	glycerol/erythritol	YALI0B22924g	84.4095	6.41632
S1	MK1	24	glycerol/erythritol	YALI0B22946g	133.377	7.07014
S1	MK1	24	glycerol/erythritol	YALI0B22968g	75.8028	6.26309
S1	MK1	24	glycerol/erythritol	YALI0B22990g	9.38245	3.37607
S1	MK1	24	glycerol/erythritol	YALI0B23012g	36.6382	5.23413
S1	MK1	24	glycerol/erythritol	YALI0B23034g	11.9	3.6893
S1	MK1	24	glycerol/erythritol	YALI0B23056g	299.925	8.23326
S1	MK1	24	glycerol/erythritol	YALI0B23078g	73.9194	6.22727
S1	MK1	24	glycerol/erythritol	YALI0B23100g	189.666	7.5749
S1	MK1	24	glycerol/erythritol	YALI0B23111g	86.9258	6.45821
S1	MK1	24	glycerol/erythritol	YALI0B23122g	147.949	7.21867
S1	MK1	24	glycerol/erythritol	YALI0B23144g	22.9195	4.58012
S1	MK1	24	glycerol/erythritol	YALI0B23166g	36.8385	5.24178
S1	MK1	24	glycerol/erythritol	YALI0B23188g	100.017	6.65845
S1	MK1	24	glycerol/erythritol	YALI0B23210g	37.0012	5.24797
S1	MK1	24	glycerol/erythritol	YALI0B23232g	168.671	7.4066
S1	MK1	24	glycerol/erythritol	YALI0B23254g	17.9844	4.24674
S1	MK1	24	glycerol/erythritol	YALI0B23276g	138.474	7.12385
S1	MK1	24	glycerol/erythritol	YALI0B23298g	40.1701	5.36352
S1	MK1	24	glycerol/erythritol	YALI0B23320g	24.1296	4.65132
S1	MK1	24	glycerol/erythritol	YALI0B23342g	59.5008	5.91888
S1	MK1	24	glycerol/erythritol	YALI0B23364g	102.575	6.69454
S1	MK1	24	glycerol/erythritol	YALI0B23386g	119.279	6.91024
S1	MK1	24	glycerol/erythritol	YALI0B23408g	732.593	9.51884
S1	MK1	24	glycerol/erythritol	YALI0B23430g	192.639	7.59722
S1	MK1	24	glycerol/erythritol	YALI0B23452g	2.64811	1.86715
S1	MK1	24	glycerol/erythritol	YALI0B23474g	33.3383	5.10175
S1	MK1	24	glycerol/erythritol	YALI0B23496g	187.199	7.55612
S1	MK1	24	glycerol/erythritol	YALI0C00110g	22.9186	4.58006
S1	MK1	24	glycerol/erythritol	YALI0C00165g	43.3054	5.46941
S1	MK1	24	glycerol/erythritol	YALI0C00187g	137.556	7.11433
S1	MK1	24	glycerol/erythritol	YALI0C00209g	202.211	7.66683
S1	MK1	24	glycerol/erythritol	YALI0C00231g	8.20571	3.20253
S1	MK1	24	glycerol/erythritol	YALI0C00253g	55.407	5.8178
S1	MK1	24	glycerol/erythritol	YALI0C00275g	19.6747	4.36979
S1	MK1	24	glycerol/erythritol	YALI0C00297g	12.8968	3.79668
S1	MK1	24	glycerol/erythritol	YALI0C00319g	36.9604	5.24642
S1	MK1	24	glycerol/erythritol	YALI0C00341g	5.81574	2.76887
S1	MK1	24	glycerol/erythritol	YALI0C00363g	20.0453	4.39543
S1	MK1	24	glycerol/erythritol	YALI0C00385g	10.3329	3.50244
S1	MK1	24	glycerol/erythritol	YALI0C00407g	169.696	7.41528
S1	MK1	24	glycerol/erythritol	YALI0C00429g	24.7635	4.68726
S1	MK1	24	glycerol/erythritol	YALI0C00451g	126.793	6.99766
S1	MK1	24	glycerol/erythritol	YALI0C00473g	71.5787	6.18147
S1	MK1	24	glycerol/erythritol	YALI0C00495g	25.7168	4.73967
S1	MK1	24	glycerol/erythritol	YALI0C00539g	395.34	8.63059
S1	MK1	24	glycerol/erythritol	YALI0C00550g	167.247	7.39444
S1	MK1	24	glycerol/erythritol	YALI0C00561g	143.819	7.17811
S1	MK1	24	glycerol/erythritol	YALI0C00583g	0.756278	0.812521
S1	MK1	24	glycerol/erythritol	YALI0C00605g	177.712	7.48149
S1	MK1	24	glycerol/erythritol	YALI0C00627g	21.2373	4.47491
S1	MK1	24	glycerol/erythritol	YALI0C00649g	242.029	7.92499
S1	MK1	24	glycerol/erythritol	YALI0C00671g	14.2051	3.92649
S1	MK1	24	glycerol/erythritol	YALI0C00693g	119.216	6.90948
S1	MK1	24	glycerol/erythritol	YALI0C00715g	95.4711	6.59202
S1	MK1	24	glycerol/erythritol	YALI0C00759g	62.9417	5.99869
S1	MK1	24	glycerol/erythritol	YALI0C00781g	55.0332	5.80821
S1	MK1	24	glycerol/erythritol	YALI0C00803g	116.484	6.87632
S1	MK1	24	glycerol/erythritol	YALI0C00825g	1.22526	1.15398
S1	MK1	24	glycerol/erythritol	YALI0C00847g	35.6359	5.19519
S1	MK1	24	glycerol/erythritol	YALI0C00869g	16.5588	4.13413
S1	MK1	24	glycerol/erythritol	YALI0C00891g	125.715	6.98545
S1	MK1	24	glycerol/erythritol	YALI0C00913g	24.1181	4.65066
S1	MK1	24	glycerol/erythritol	YALI0C00957g	35.2728	5.18082
S1	MK1	24	glycerol/erythritol	YALI0C00979g	2.79711	1.9249
S1	MK1	24	glycerol/erythritol	YALI0C01001g	5.4655	2.69276
S1	MK1	24	glycerol/erythritol	YALI0C01023g	16.0095	4.08827
S1	MK1	24	glycerol/erythritol	YALI0C01045g	42.6161	5.44679
S1	MK1	24	glycerol/erythritol	YALI0C01067g	0.292833	0.370536
S1	MK1	24	glycerol/erythritol	YALI0C01089g	0.625379	0.700776
S1	MK1	24	glycerol/erythritol	YALI0C01111g	268.062	8.0718
S1	MK1	24	glycerol/erythritol	YALI0C01133g	84.8744	6.42416
S1	MK1	24	glycerol/erythritol	YALI0C01155g	38.7498	5.31287
S1	MK1	24	glycerol/erythritol	YALI0C01177g	55.1761	5.81188
S1	MK1	24	glycerol/erythritol	YALI0C01199g	4.12263	2.35689
S1	MK1	24	glycerol/erythritol	YALI0C01221g	101.006	6.6725
S1	MK1	24	glycerol/erythritol	YALI0C01243g	84.0032	6.40944
S1	MK1	24	glycerol/erythritol	YALI0C01287g	58.4433	5.89344
S1	MK1	24	glycerol/erythritol	YALI0C01309g	52.7663	5.74863
S1	MK1	24	glycerol/erythritol	YALI0C01331g	19.2826	4.34217
S1	MK1	24	glycerol/erythritol	YALI0C01375g	47.6005	5.6029
S1	MK1	24	glycerol/erythritol	YALI0C01397g	18.7674	4.30505
S1	MK1	24	glycerol/erythritol	YALI0C01411g	1.76706	1.46835
S1	MK1	24	glycerol/erythritol	YALI0C01419g	20.3139	4.41372
S1	MK1	24	glycerol/erythritol	YALI0C01441g	148.793	7.22683
S1	MK1	24	glycerol/erythritol	YALI0C01463g	35.0262	5.17098
S1	MK1	24	glycerol/erythritol	YALI0C01485g	8.65142	3.27074
S1	MK1	24	glycerol/erythritol	YALI0C01507g	41.6671	5.41505
S1	MK1	24	glycerol/erythritol	YALI0C01573g	33.3058	5.10038
S1	MK1	24	glycerol/erythritol	YALI0C01595g	81.6617	6.36915
S1	MK1	24	glycerol/erythritol	YALI0C01617g	60.9909	5.95399
S1	MK1	24	glycerol/erythritol	YALI0C01694g	24.8882	4.69422
S1	MK1	24	glycerol/erythritol	YALI0C01716g	697.87	9.44888
S1	MK1	24	glycerol/erythritol	YALI0C01738g	87.362	6.46535
S1	MK1	24	glycerol/erythritol	YALI0C01760g	79.0104	6.32211
S1	MK1	24	glycerol/erythritol	YALI0C01782g	0.310962	0.390626
S1	MK1	24	glycerol/erythritol	YALI0C01826g	5.33936	2.66434
S1	MK1	24	glycerol/erythritol	YALI0C01859g	39.3643	5.33501
S1	MK1	24	glycerol/erythritol	YALI0C01903g	53.7955	5.77599
S1	MK1	24	glycerol/erythritol	YALI0C01925g	14.3829	3.94325
S1	MK1	24	glycerol/erythritol	YALI0C01947g	1.55407	1.3528
S1	MK1	24	glycerol/erythritol	YALI0C01969g	25.6444	4.73576
S1	MK1	24	glycerol/erythritol	YALI0C01991g	14.2082	3.92677
S1	MK1	24	glycerol/erythritol	YALI0C02057g	27.4896	4.83236
S1	MK1	24	glycerol/erythritol	YALI0C02167g	1.53974	1.34468
S1	MK1	24	glycerol/erythritol	YALI0C02211g	68.2698	6.11415
S1	MK1	24	glycerol/erythritol	YALI0C02233g	171.06	7.42677
S1	MK1	24	glycerol/erythritol	YALI0C02255g	7.04334	3.00779
S1	MK1	24	glycerol/erythritol	YALI0C02321g	37.2446	5.25718
S1	MK1	24	glycerol/erythritol	YALI0C02343g	49.2544	5.65118
S1	MK1	24	glycerol/erythritol	YALI0C02365g	13	3.80736
S1	MK1	24	glycerol/erythritol	YALI0C02387g	8.99909	3.3218
S1	MK1	24	glycerol/erythritol	YALI0C02409g	35.7919	5.20131
S1	MK1	24	glycerol/erythritol	YALI0C02431g	17.0769	4.17608
S1	MK1	24	glycerol/erythritol	YALI0C02453g	69.9522	6.14878
S1	MK1	24	glycerol/erythritol	YALI0C02475g	23.73	4.62819
S1	MK1	24	glycerol/erythritol	YALI0C02497g	52.3583	5.73764
S1	MK1	24	glycerol/erythritol	YALI0C02519g	13.7777	3.88535
S1	MK1	24	glycerol/erythritol	YALI0C02541g	0.416304	0.502131
S1	MK1	24	glycerol/erythritol	YALI0C02563g	86.9232	6.45817
S1	MK1	24	glycerol/erythritol	YALI0C02585g	16.9282	4.16416
S1	MK1	24	glycerol/erythritol	YALI0C02607g	23.5721	4.61895
S1	MK1	24	glycerol/erythritol	YALI0C02629g	69.7753	6.14517
S1	MK1	24	glycerol/erythritol	YALI0C02651g	125.919	6.98776
S1	MK1	24	glycerol/erythritol	YALI0C02717g	90.4345	6.51467
S1	MK1	24	glycerol/erythritol	YALI0C02761g	11.1471	3.60254
S1	MK1	24	glycerol/erythritol	YALI0C02783g	0.244202	0.315221
S1	MK1	24	glycerol/erythritol	YALI0C02805g	51.0742	5.7025
S1	MK1	24	glycerol/erythritol	YALI0C02827g	2.46597	1.79326
S1	MK1	24	glycerol/erythritol	YALI0C02849g	39.8955	5.35387
S1	MK1	24	glycerol/erythritol	YALI0C02871g	40.0939	5.36085
S1	MK1	24	glycerol/erythritol	YALI0C02893g	56.5657	5.84714
S1	MK1	24	glycerol/erythritol	YALI0C02915g	46.135	5.55873
S1	MK1	24	glycerol/erythritol	YALI0C02937g	233.907	7.87595
S1	MK1	24	glycerol/erythritol	YALI0C02959g	61.6373	5.96895
S1	MK1	24	glycerol/erythritol	YALI0C02981g	1690.66	10.7242
S1	MK1	24	glycerol/erythritol	YALI0C03003g	39.3139	5.3332
S1	MK1	24	glycerol/erythritol	YALI0C03025g	1.79737	1.48407
S1	MK1	24	glycerol/erythritol	YALI0C03047g	68.6509	6.12207
S1	MK1	24	glycerol/erythritol	YALI0C03069g	100.884	6.67078
S1	MK1	24	glycerol/erythritol	YALI0C03091g	2.2088	1.68203
S1	MK1	24	glycerol/erythritol	YALI0C03135g	36.4308	5.22616
S1	MK1	24	glycerol/erythritol	YALI0C03179g	75.433	6.25612
S1	MK1	24	glycerol/erythritol	YALI0C03201g	186.325	7.5494
S1	MK1	24	glycerol/erythritol	YALI0C03223g	160.671	7.33691
S1	MK1	24	glycerol/erythritol	YALI0C03245g	73.077	6.21095
S1	MK1	24	glycerol/erythritol	YALI0C03267g	52.9572	5.75374
S1	MK1	24	glycerol/erythritol	YALI0C03333g	56.9181	5.85594
S1	MK1	24	glycerol/erythritol	YALI0C03355g	168.793	7.40764
S1	MK1	24	glycerol/erythritol	YALI0C03377g	57.9579	5.88161
S1	MK1	24	glycerol/erythritol	YALI0C03399g	7.99987	3.1699
S1	MK1	24	glycerol/erythritol	YALI0C03443g	747.212	9.5473
S1	MK1	24	glycerol/erythritol	YALI0C03465g	139.503	7.13446
S1	MK1	24	glycerol/erythritol	YALI0C03487g	3.00121	2.00044
S1	MK1	24	glycerol/erythritol	YALI0C03498g	45.6898	5.54504
S1	MK1	24	glycerol/erythritol	YALI0C03520g	115.988	6.87022
S1	MK1	24	glycerol/erythritol	YALI0C03542g	1.88205	1.52709
S1	MK1	24	glycerol/erythritol	YALI0C03564g	167.207	7.39409
S1	MK1	24	glycerol/erythritol	YALI0C03586g	9.37734	3.37536
S1	MK1	24	glycerol/erythritol	YALI0C03608g	66.194	6.07026
S1	MK1	24	glycerol/erythritol	YALI0C03630g	24.3632	4.66466
S1	MK1	24	glycerol/erythritol	YALI0C03652g	36.6393	5.23417
S1	MK1	24	glycerol/erythritol	YALI0C03674g	63.7402	6.01659
S1	MK1	24	glycerol/erythritol	YALI0C03696g	287.464	8.17225
S1	MK1	24	glycerol/erythritol	YALI0C03718g	35.6488	5.1957
S1	MK1	24	glycerol/erythritol	YALI0C03762g	10.3347	3.50268
S1	MK1	24	glycerol/erythritol	YALI0C03784g	32.8468	5.08095
S1	MK1	24	glycerol/erythritol	YALI0C03806g	170.285	7.42026
S1	MK1	24	glycerol/erythritol	YALI0C03828g	30.3604	4.97087
S1	MK1	24	glycerol/erythritol	YALI0C03850g	110.672	6.80312
S1	MK1	24	glycerol/erythritol	YALI0C03872g	1050.89	10.0388
S1	MK1	24	glycerol/erythritol	YALI0C03894g	70.9051	6.16802
S1	MK1	24	glycerol/erythritol	YALI0C03916g	43.7501	5.48382
S1	MK1	24	glycerol/erythritol	YALI0C03982g	52.4323	5.73964
S1	MK1	24	glycerol/erythritol	YALI0C04004g	57.12	5.86096
S1	MK1	24	glycerol/erythritol	YALI0C04026g	4.88509	2.55706
S1	MK1	24	glycerol/erythritol	YALI0C04048g	3.784	2.25822
S1	MK1	24	glycerol/erythritol	YALI0C04070g	42.2069	5.43319
S1	MK1	24	glycerol/erythritol	YALI0C04092g	139.891	7.13843
S1	MK1	24	glycerol/erythritol	YALI0C04114g	136.677	7.10515
S1	MK1	24	glycerol/erythritol	YALI0C04136g	14.1167	3.91807
S1	MK1	24	glycerol/erythritol	YALI0C04158g	89.133	6.49398
S1	MK1	24	glycerol/erythritol	YALI0C04180g	16.4693	4.12675
S1	MK1	24	glycerol/erythritol	YALI0C04213g	73.815	6.22526
S1	MK1	24	glycerol/erythritol	YALI0C04235g	22.7703	4.57109
S1	MK1	24	glycerol/erythritol	YALI0C04257g	60.1418	5.93409
S1	MK1	24	glycerol/erythritol	YALI0C04279g	4.62587	2.49208
S1	MK1	24	glycerol/erythritol	YALI0C04301g	17.5507	4.2134
S1	MK1	24	glycerol/erythritol	YALI0C04323g	0.091503	0.126316
S1	MK1	24	glycerol/erythritol	YALI0C04345g	63.2927	6.00658
S1	MK1	24	glycerol/erythritol	YALI0C04367g	23.7798	4.63109
S1	MK1	24	glycerol/erythritol	YALI0C04389g	44.1409	5.49636
S1	MK1	24	glycerol/erythritol	YALI0C04411g	162.861	7.35633
S1	MK1	24	glycerol/erythritol	YALI0C04433g	449.772	8.81625
S1	MK1	24	glycerol/erythritol	YALI0C04455g	69.0097	6.12948
S1	MK1	24	glycerol/erythritol	YALI0C04477g	152.894	7.26579
S1	MK1	24	glycerol/erythritol	YALI0C04499g	3.17664	2.06234
S1	MK1	24	glycerol/erythritol	YALI0C04521g	112.515	6.82674
S1	MK1	24	glycerol/erythritol	YALI0C04543g	26.3171	4.77173
S1	MK1	24	glycerol/erythritol	YALI0C04565g	11.4096	3.63338
S1	MK1	24	glycerol/erythritol	YALI0C04587g	169.649	7.41489
S1	MK1	24	glycerol/erythritol	YALI0C04620g	102.63	6.6953
S1	MK1	24	glycerol/erythritol	YALI0C04730g	1.56377	1.35826
S1	MK1	24	glycerol/erythritol	YALI0C04774g	66.2124	6.07066
S1	MK1	24	glycerol/erythritol	YALI0C04796g	45.9354	5.5526
S1	MK1	24	glycerol/erythritol	YALI0C04818g	87.7846	6.47224
S1	MK1	24	glycerol/erythritol	YALI0C04884g	27.6637	4.84115
S1	MK1	24	glycerol/erythritol	YALI0C04906g	234.805	7.88145
S1	MK1	24	glycerol/erythritol	YALI0C04928g	284.606	8.15788
S1	MK1	24	glycerol/erythritol	YALI0C05038g	8.6916	3.27674
S1	MK1	24	glycerol/erythritol	YALI0C05060g	64.9346	6.04296
S1	MK1	24	glycerol/erythritol	YALI0C05082g	698.107	9.44937
S1	MK1	24	glycerol/erythritol	YALI0C05104g	135.783	7.09574
S1	MK1	24	glycerol/erythritol	YALI0C05126g	79.5646	6.33207
S1	MK1	24	glycerol/erythritol	YALI0C05148g	250.662	7.97534
S1	MK1	24	glycerol/erythritol	YALI0C05170g	114.847	6.85608
S1	MK1	24	glycerol/erythritol	YALI0C05236g	8.82027	3.29576
S1	MK1	24	glycerol/erythritol	YALI0C05258g	110.689	6.80335
S1	MK1	24	glycerol/erythritol	YALI0C05280g	83.8903	6.40753
S1	MK1	24	glycerol/erythritol	YALI0C05302g	22.7346	4.56892
S1	MK1	24	glycerol/erythritol	YALI0C05324g	111.104	6.80869
S1	MK1	24	glycerol/erythritol	YALI0C05346g	74.5694	6.23973
S1	MK1	24	glycerol/erythritol	YALI0C05368g	72.1581	6.19295
S1	MK1	24	glycerol/erythritol	YALI0C05467g	294.691	8.20795
S1	MK1	24	glycerol/erythritol	YALI0C05489g	124.674	6.97354
S1	MK1	24	glycerol/erythritol	YALI0C05500g	54.2175	5.78705
S1	MK1	24	glycerol/erythritol	YALI0C05511g	30.2078	4.96383
S1	MK1	24	glycerol/erythritol	YALI0C05533g	132.672	7.06255
S1	MK1	24	glycerol/erythritol	YALI0C05555g	36.9549	5.24622
S1	MK1	24	glycerol/erythritol	YALI0C05577g	105.992	6.74136
S1	MK1	24	glycerol/erythritol	YALI0C05599g	75.1836	6.25141
S1	MK1	24	glycerol/erythritol	YALI0C05621g	4819	12.2348
S1	MK1	24	glycerol/erythritol	YALI0C05643g	68.2273	6.11327
S1	MK1	24	glycerol/erythritol	YALI0C05665g	569.588	9.15631
S1	MK1	24	glycerol/erythritol	YALI0C05687g	1539.97	10.5896
S1	MK1	24	glycerol/erythritol	YALI0C05709g	38.3533	5.29841
S1	MK1	24	glycerol/erythritol	YALI0C05731g	3.46679	2.15924
S1	MK1	24	glycerol/erythritol	YALI0C05753g	1049.52	10.0369
S1	MK1	24	glycerol/erythritol	YALI0C05775g	58.642	5.89826
S1	MK1	24	glycerol/erythritol	YALI0C05797g	32.8056	5.07919
S1	MK1	24	glycerol/erythritol	YALI0C05819g	82.9605	6.39164
S1	MK1	24	glycerol/erythritol	YALI0C05841g	30.5079	4.97764
S1	MK1	24	glycerol/erythritol	YALI0C05863g	39.3989	5.33624
S1	MK1	24	glycerol/erythritol	YALI0C05885g	4.15067	2.36476
S1	MK1	24	glycerol/erythritol	YALI0C05907g	53.8233	5.77672
S1	MK1	24	glycerol/erythritol	YALI0C05929g	5.73522	2.75173
S1	MK1	24	glycerol/erythritol	YALI0C05951g	655.724	9.35914
S1	MK1	24	glycerol/erythritol	YALI0C05973g	66.3996	6.07467
S1	MK1	24	glycerol/erythritol	YALI0C05995g	51.8742	5.72449
S1	MK1	24	glycerol/erythritol	YALI0C06017g	0.428996	0.515002
S1	MK1	24	glycerol/erythritol	YALI0C06039g	371.965	8.5429
S1	MK1	24	glycerol/erythritol	YALI0C06061g	32.2423	5.05495
S1	MK1	24	glycerol/erythritol	YALI0C06083g	206.401	7.69628
S1	MK1	24	glycerol/erythritol	YALI0C06105g	143.629	7.17621
S1	MK1	24	glycerol/erythritol	YALI0C06127g	54.2841	5.78879
S1	MK1	24	glycerol/erythritol	YALI0C06149g	440.821	8.78732
S1	MK1	24	glycerol/erythritol	YALI0C06171g	700.312	9.45391
S1	MK1	24	glycerol/erythritol	YALI0C06193g	122.139	6.94414
S1	MK1	24	glycerol/erythritol	YALI0C06215g	48.816	5.63854
S1	MK1	24	glycerol/erythritol	YALI0C06237g	4070.14	11.9912
S1	MK1	24	glycerol/erythritol	YALI0C06259g	11.2805	3.61829
S1	MK1	24	glycerol/erythritol	YALI0C06281g	183.302	7.52593
S1	MK1	24	glycerol/erythritol	YALI0C06303g	101.165	6.67476
S1	MK1	24	glycerol/erythritol	YALI0C06325g	315.291	8.30511
S1	MK1	24	glycerol/erythritol	YALI0C06347g	28.9603	4.90498
S1	MK1	24	glycerol/erythritol	YALI0C06369g	4549.9	12.1519
S1	MK1	24	glycerol/erythritol	YALI0C06391g	5.35374	2.66761
S1	MK1	24	glycerol/erythritol	YALI0C06424g	14.0766	3.91424
S1	MK1	24	glycerol/erythritol	YALI0C06446g	39.3774	5.33548
S1	MK1	24	glycerol/erythritol	YALI0C06460g	108.039	6.7687
S1	MK1	24	glycerol/erythritol	YALI0C06490g	595.529	9.22045
S1	MK1	24	glycerol/erythritol	YALI0C06512g	2.98124	1.99322
S1	MK1	24	glycerol/erythritol	YALI0C06534g	518.386	9.02066
S1	MK1	24	glycerol/erythritol	YALI0C06556g	44.6726	5.51326
S1	MK1	24	glycerol/erythritol	YALI0C06578g	188.146	7.56336
S1	MK1	24	glycerol/erythritol	YALI0C06600g	109.017	6.78159
S1	MK1	24	glycerol/erythritol	YALI0C06622g	23.9149	4.63894
S1	MK1	24	glycerol/erythritol	YALI0C06644g	5.11158	2.61154
S1	MK1	24	glycerol/erythritol	YALI0C06710g	30.3448	4.97016
S1	MK1	24	glycerol/erythritol	YALI0C06732g	26.1876	4.76488
S1	MK1	24	glycerol/erythritol	YALI0C06754g	17.6867	4.22394
S1	MK1	24	glycerol/erythritol	YALI0C06776g	674.685	9.40021
S1	MK1	24	glycerol/erythritol	YALI0C06798g	215.655	7.75926
S1	MK1	24	glycerol/erythritol	YALI0C06820g	203.767	7.67784
S1	MK1	24	glycerol/erythritol	YALI0C06842g	382.532	8.5832
S1	MK1	24	glycerol/erythritol	YALI0C06853g	3496.63	11.7722
S1	MK1	24	glycerol/erythritol	YALI0C06864g	451.715	8.82246
S1	MK1	24	glycerol/erythritol	YALI0C06886g	1557.55	10.606
S1	MK1	24	glycerol/erythritol	YALI0C06908g	130.819	7.04241
S1	MK1	24	glycerol/erythritol	YALI0C06930g	134.519	7.08235
S1	MK1	24	glycerol/erythritol	YALI0C06952g	67.7599	6.1035
S1	MK1	24	glycerol/erythritol	YALI0C06974g	35.5004	5.18984
S1	MK1	24	glycerol/erythritol	YALI0C06996g	30.7669	4.98945
S1	MK1	24	glycerol/erythritol	YALI0C07018g	75.2525	6.25271
S1	MK1	24	glycerol/erythritol	YALI0C07040g	32.3142	5.05807
S1	MK1	24	glycerol/erythritol	YALI0C07062g	60.9447	5.95291
S1	MK1	24	glycerol/erythritol	YALI0C07128g	76.6559	6.27902
S1	MK1	24	glycerol/erythritol	YALI0C07150g	14.3948	3.94437
S1	MK1	24	glycerol/erythritol	YALI0C07172g	21.1075	4.46646
S1	MK1	24	glycerol/erythritol	YALI0C07194g	5.42245	2.68312
S1	MK1	24	glycerol/erythritol	YALI0C07238g	129.397	7.02677
S1	MK1	24	glycerol/erythritol	YALI0C07260g	9.58038	3.40332
S1	MK1	24	glycerol/erythritol	YALI0C07282g	45.7319	5.54634
S1	MK1	24	glycerol/erythritol	YALI0C07304g	125.044	6.97779
S1	MK1	24	glycerol/erythritol	YALI0C07326g	37.8982	5.28163
S1	MK1	24	glycerol/erythritol	YALI0C07348g	5.45974	2.69148
S1	MK1	24	glycerol/erythritol	YALI0C07414g	793.97	9.63476
S1	MK1	24	glycerol/erythritol	YALI0C07436g	21.2612	4.47646
S1	MK1	24	glycerol/erythritol	YALI0C07458g	1.74151	1.45497
S1	MK1	24	glycerol/erythritol	YALI0C07480g	0.29658	0.374711
S1	MK1	24	glycerol/erythritol	YALI0C07502g	161.144	7.34113
S1	MK1	24	glycerol/erythritol	YALI0C07524g	2093.95	11.0327
S1	MK1	24	glycerol/erythritol	YALI0C07546g	0.442815	0.528886
S1	MK1	24	glycerol/erythritol	YALI0C07568g	61.339	5.96206
S1	MK1	24	glycerol/erythritol	YALI0C07590g	0.529931	0.613467
S1	MK1	24	glycerol/erythritol	YALI0C07612g	206.377	7.69611
S1	MK1	24	glycerol/erythritol	YALI0C07634g	14.6516	3.96824
S1	MK1	24	glycerol/erythritol	YALI0C07656g	113.91	6.84436
S1	MK1	24	glycerol/erythritol	YALI0C07678g	27.3327	4.8244
S1	MK1	24	glycerol/erythritol	YALI0C07700g	35.8353	5.20302
S1	MK1	24	glycerol/erythritol	YALI0C07722g	1.78831	1.47939
S1	MK1	24	glycerol/erythritol	YALI0C07744g	25.2901	4.71645
S1	MK1	24	glycerol/erythritol	YALI0C07777g	18.6462	4.29618
S1	MK1	24	glycerol/erythritol	YALI0C07821g	8.87382	3.30361
S1	MK1	24	glycerol/erythritol	YALI0C07843g	76.979	6.28501
S1	MK1	24	glycerol/erythritol	YALI0C07865g	17.3295	4.19609
S1	MK1	24	glycerol/erythritol	YALI0C07887g	82.363	6.38134
S1	MK1	24	glycerol/erythritol	YALI0C07909g	15.8241	4.07246
S1	MK1	24	glycerol/erythritol	YALI0C07931g	1.20009	1.13756
S1	MK1	24	glycerol/erythritol	YALI0C07953g	565.875	9.14689
S1	MK1	24	glycerol/erythritol	YALI0C07975g	17.4636	4.20661
S1	MK1	24	glycerol/erythritol	YALI0C08030g	43.1596	5.46465
S1	MK1	24	glycerol/erythritol	YALI0C08052g	26.8799	4.80116
S1	MK1	24	glycerol/erythritol	YALI0C08074g	45.2542	5.53151
S1	MK1	24	glycerol/erythritol	YALI0C08096g	27.1414	4.81462
S1	MK1	24	glycerol/erythritol	YALI0C08118g	680.693	9.41298
S1	MK1	24	glycerol/erythritol	YALI0C08140g	719.698	9.49325
S1	MK1	24	glycerol/erythritol	YALI0C08184g	7.2268	3.04033
S1	MK1	24	glycerol/erythritol	YALI0C08206g	27.1717	4.81617
S1	MK1	24	glycerol/erythritol	YALI0C08220g	19.9904	4.39166
S1	MK1	24	glycerol/erythritol	YALI0C08228g	1.90339	1.53774
S1	MK1	24	glycerol/erythritol	YALI0C08283g	1.42866	1.28016
S1	MK1	24	glycerol/erythritol	YALI0C08305g	144.419	7.18407
S1	MK1	24	glycerol/erythritol	YALI0C08327g	111.991	6.82006
S1	MK1	24	glycerol/erythritol	YALI0C08349g	1.8135	1.49237
S1	MK1	24	glycerol/erythritol	YALI0C08371g	23.6304	4.62237
S1	MK1	24	glycerol/erythritol	YALI0C08393g	83.9816	6.40908
S1	MK1	24	glycerol/erythritol	YALI0C08415g	2.83873	1.94063
S1	MK1	24	glycerol/erythritol	YALI0C08437g	14.6106	3.96446
S1	MK1	24	glycerol/erythritol	YALI0C08459g	54.5127	5.79474
S1	MK1	24	glycerol/erythritol	YALI0C08473g	3.53929	2.18247
S1	MK1	24	glycerol/erythritol	YALI0C08481g	38.5602	5.30598
S1	MK1	24	glycerol/erythritol	YALI0C08547g	59.577	5.9207
S1	MK1	24	glycerol/erythritol	YALI0C08569g	0.266433	0.340771
S1	MK1	24	glycerol/erythritol	YALI0C08591g	34.5797	5.15298
S1	MK1	24	glycerol/erythritol	YALI0C08613g	3.11396	2.04053
S1	MK1	24	glycerol/erythritol	YALI0C08635g	554.159	9.11676
S1	MK1	24	glycerol/erythritol	YALI0C08657g	26.132	4.76192
S1	MK1	24	glycerol/erythritol	YALI0C08679g	2.49428	1.80499
S1	MK1	24	glycerol/erythritol	YALI0C08701g	16.0078	4.08812
S1	MK1	24	glycerol/erythritol	YALI0C08723g	121.895	6.94128
S1	MK1	24	glycerol/erythritol	YALI0C08745g	67.588	6.09989
S1	MK1	24	glycerol/erythritol	YALI0C08767g	12.1804	3.72032
S1	MK1	24	glycerol/erythritol	YALI0C08782g	147.754	7.21679
S1	MK1	24	glycerol/erythritol	YALI0C08811g	319.601	8.32464
S1	MK1	24	glycerol/erythritol	YALI0C08833g	11.9241	3.69199
S1	MK1	24	glycerol/erythritol	YALI0C08855g	37.6604	5.27278
S1	MK1	24	glycerol/erythritol	YALI0C08877g	78.3713	6.31055
[truncated: 75,665 more rows]

## Sheet: information
All experiments and seqencing were conducted in triplicate
However some samples were collected with some delay (S2, S8, S21, S22), due to restriction of access to bioreactor facility
After seqencing the differences between dalayed samples were clearly visible on PCA plots, thus they were removed from further analysis.
Data from all samples are presented in DATA spreadsheet, samples that were not used for RNA-seq analysis are masked in blue text (S2, S8, S21, S22)
