# Supplementary material for: Transcriptome analysis reveals multiple targets of erythritol-related transcription factor EUF1 in unconventional yeast Yarrowia Lipolytica
Source: Microb Cell Fact. 2024 Mar 12;23:77. doi: 10.1186/s12934-024-02354-9 (PMC10935855; doi:10.1186/s12934-024-02354-9)
Supplement: Supplementary file 4 — Supplementary Material 4 [file 12934_2024_2354_MOESM4_ESM.xlsx]

## Sheet: motifs
gene	overexpression	category	motif	motif in Y. lipolytica promoter	orthologs in clad	presence of motive in orthologs promoters	conservative localization	localization
YALI0A00176g	ery 33h	unknown	CGGCTT	no	6	0
YALI0A00176g	ery 33h	unknown	CGGAT	yes	6	4	3	-700
YALI0A00176g	ery 33h	unknown	ATGCA	yes	6	5
YALI0A01650g	ery 33h	unknown	CGGCTT	yes	not collected
YALI0A01650g	ery 33h	unknown	ATGCA	no	not collected
YALI0A01650g	ery 33h	unknown	CGGAT	no	not collected
YALI0A02497g	both 33h	unknown	CGGCTT	no	not collected
YALI0A02497g	both 33h	unknown	ATGCA	yes	not collected
YALI0A02497g	both 33h	unknown	CGGAT	yes	not collected
YALI0A04741g	ery 33h	intracellular trafficing	CGGCTT	no	12	4	3	-130
YALI0A04741g	ery 33h	intracellular trafficing	CGGAT	no	12	6
YALI0A04741g	ery 33h	intracellular trafficing	ATGCA	yes	12	11	8	-90
YALI0A06061g	ery 33h	unknown	CGGCTT	yes	6	2
YALI0A06061g	ery 33h	unknown	CGGAT	yes	12	3
YALI0A06061g	ery 33h	unknown	ATGCA	yes	12	6
YALI0A09262g	all conditions	protein degradation	ATGCA	yes	5	5	5	-100; -450
YALI0A09262g	all conditions	protein degradation	CGGAT	yes	5	5
YALI0A09262g	all conditions	protein degradation	CGGCTT	no	5	1
YALI0A09383g	gluc 33h	transporter	CGGCTT	yes	12	4	3	-300
YALI0A09383g	gluc 33h	transporter	CGGAT	yes	12	12
YALI0A09383g	gluc 33h	transporter	ATGCA	yes	12	12	10	-120; -330
YALI0A10296g	ery 33h	DNA metabolism and repair	CGGCTT	yes	11	7	5	-70
YALI0A10296g	ery 33h	DNA metabolism and repair	CGGAT	yes	11	10
YALI0A10296g	ery 33h	DNA metabolism and repair	ATGCA	no	11	10	6	-620
YALI0A12353g	gluc 33h	carbohydrate and energy metabolism	CGGCTT	no	not collected
YALI0A12353g	gluc 33h	carbohydrate and energy metabolism	ATGCA	yes	not collected
YALI0A12353g	gluc 33h	carbohydrate and energy metabolism	CGGAT	yes	not collected
YALI0A13695g	ery 33h	unknown	CGGCTT	no	11	0
YALI0A13695g	ery 33h	unknown	CGGAT	no	11	5
YALI0A13695g	ery 33h	unknown	ATGCA	yes	11	11	7	-200
YALI0A15103g	gluc 33h	biosynthesis of secondary metabolites	CGGCTT	yes	12	8	6	-350 - 450
YALI0A15103g	gluc 33h	biosynthesis of secondary metabolites	CGGAT	yes	12	7
YALI0A15103g	gluc 33h	biosynthesis of secondary metabolites	ATGCA	yes	12	12	12	-110; -600
YALI0A15576g	both 33h	stress response and drug resistance	CGGCTT	no	12	6	4	-300
YALI0A15576g	both 33h	stress response and drug resistance	ATGCA	yes	12	9
YALI0A15576g	both 33h	stress response and drug resistance	CGGAT	yes	12	12	9	-90
YALI0A16379g	gluc 33h	carbohydrate and energy metabolism	CGGCTT	no	not collected
YALI0A16379g	gluc 33h	carbohydrate and energy metabolism	ATGCA	yes	not collected
YALI0A16379g	gluc 33h	carbohydrate and energy metabolism	CGGAT	yes	not collected
YALI0A17193g	ery 33h	unknown	CGGCTT	yes	not collected
YALI0A17193g	ery 33h	unknown	ATGCA	no	not collected
YALI0A17193g	ery 33h	unknown	CGGAT	yes	not collected
YALI0A19096g	gluc 33h	carbohydrate and energy metabolism	CGGCTT	no	12	2
YALI0A19096g	gluc 33h	carbohydrate and energy metabolism	CGGAT	no	12	8
YALI0A19096g	gluc 33h	carbohydrate and energy metabolism	ATGCA	yes	12	12	12	-90
YALI0A20350g	gluc 33h	lipid metabolism	CGGCTT	no	13	5	4	-150; -430
YALI0A20350g	gluc 33h	lipid metabolism	CGGAT	yes	13	12	6	-100
YALI0A20350g	gluc 33h	lipid metabolism	ATGCA	yes	13	13	13	-150
YALI0A21076g	gluc 33h	intracellular trafficing	CGGCTT	yes	12	4	3	-430
YALI0A21076g	gluc 33h	intracellular trafficing	CGGAT	yes	12	10
YALI0A21076g	gluc 33h	intracellular trafficing	ATGCA	yes	12	12	10	-160; -650
YALI0B00814g	gluc 33h	unknown	CGGCTT	no	11	3	3	-650
YALI0B00814g	gluc 33h	unknown	CGGAT	yes	11	7
YALI0B00814g	gluc 33h	unknown	ATGCA	yes	11	10
YALI0B05456g	both 33h	lipid metabolism	ATGCA	yes	12	12	11	-100
YALI0B05456g	both 33h	lipid metabolism	CGGCTT	no	12	5	3	-450
YALI0B05456g	both 33h	lipid metabolism	CGGAT	no	12	7
YALI0B06094g	ery 33h	lipid metabolism	CGGCTT	yes	12	8	8	-160
YALI0B06094g	ery 33h	lipid metabolism	CGGAT	no	12	4
YALI0B06094g	ery 33h	lipid metabolism	ATGCA	yes	12	12	9	-540
YALI0B06369g	ery 33h	cell cycle	CGGCTT	no	12	0
YALI0B06369g	ery 33h	cell cycle	CGGAT	no	12	4
YALI0B06369g	ery 33h	cell cycle	ATGCA	no	12	6	5	-500
YALI0B06688g	ery 33h	unknown	CGGCTT	no	12	2
YALI0B06688g	ery 33h	unknown	CGGAT	yes	12	10
YALI0B06688g	ery 33h	unknown	ATGCA	yes	12	12	11	-100
YALI0B07513g	ery 33h	DNA metabolism and repair	CGGCTT	no	12	3
YALI0B07513g	ery 33h	DNA metabolism and repair	CGGAT	yes	12	4
YALI0B07513g	ery 33h	DNA metabolism and repair	ATGCA	no	12	8
YALI0B13090g	ery 33h	ion homeostasis	CGGCTT	yes	12	8	5	-400
YALI0B13090g	ery 33h	ion homeostasis	CGGAT	yes	12	4
YALI0B13090g	ery 33h	ion homeostasis	ATGCA	yes	12	11
YALI0B13112g	ery 33h	ion homeostasis	CGGCTT	yes	11	8	5	-110
YALI0B13112g	ery 33h	ion homeostasis	CGGAT	yes	11	8	4	-350
YALI0B13112g	ery 33h	ion homeostasis	ATGCA	yes	11	11	10	-120
YALI0B13332g	gluc 33h	unknown	CGGAT	yes	12	8
YALI0B13332g	gluc 33h	unknown	ATGCA	yes	12	12	6	-160
YALI0B13332g	gluc 33h	unknown	CGGCTT	yes	12	11	10	-180
YALI0B14619g	both 33h	nitrogen and amino-acid metabolism	ATGCA	yes	12	10
YALI0B14619g	both 33h	nitrogen and amino-acid metabolism	CGGCTT	no	12	3
YALI0B14619g	both 33h	nitrogen and amino-acid metabolism	CGGAT	yes	12	6
YALI0B17028g	ery 33h	unknown	CGGCTT	no	6	2
YALI0B17028g	ery 33h	unknown	CGGAT	no	6	4
YALI0B17028g	ery 33h	unknown	ATGCA	yes	6	6
YALI0B17204g	ery 33h	biosynthesis of secondary metabolites	CGGCTT	no	9	1
YALI0B17204g	ery 33h	biosynthesis of secondary metabolites	ATGCA	yes	9	9	6	-180, -420
YALI0B17204g	ery 33h	biosynthesis of secondary metabolites	CGGAT	yes	9	9	9	-100
YALI0B19602g	ery 33h	cell cycle	CGGCTT	no	10	4	3	-830
YALI0B19602g	ery 33h	cell cycle	CGGAT	yes	10	7
YALI0B19602g	ery 33h	cell cycle	ATGCA	yes	10	10	10	-730; -350; -160
YALI0B19976g	gluc 33h	carbohydrate and energy metabolism	CGGCTT	yes	not collected
YALI0B19976g	gluc 33h	carbohydrate and energy metabolism	ATGCA	no	not collected
YALI0B19976g	gluc 33h	carbohydrate and energy metabolism	CGGAT	yes	not collected
YALI0B21142g	gluc 33h	transporter	CGGCTT	yes	12	8	8	-250
YALI0B21142g	gluc 33h	transporter	CGGAT	yes	12	12	8	-400
YALI0B21142g	gluc 33h	transporter	ATGCA	yes	12	10	9	-160
YALI0B21824g	gluc 33h	biosynthesis of secondary metabolites	CGGCTT	no	12	4
YALI0B21824g	gluc 33h	biosynthesis of secondary metabolites	ATGCA	no	12	10	5	-230
YALI0B21824g	gluc 33h	biosynthesis of secondary metabolites	CGGAT	yes	12	11	9	-530
YALI0B22506g	gluc 33h	carbohydrate and energy metabolism	CGGCTT	yes	not collected
YALI0B22506g	gluc 33h	carbohydrate and energy metabolism	ATGCA	yes	not collected
YALI0B22506g	gluc 33h	carbohydrate and energy metabolism	CGGAT	no	not collected
YALI0B22550g	both 33h	nitrogen and amino-acid metabolism	ATGCA	yes	12	12	8	-600; -400
YALI0B22550g	both 33h	nitrogen and amino-acid metabolism	CGGCTT	yes	12	8	8	-200 -300
YALI0B22550g	both 33h	nitrogen and amino-acid metabolism	CGGAT	yes	12	9
YALI0C00385g	ery 33h	unknown	CGGCTT	yes	12	1
YALI0C00385g	ery 33h	unknown	CGGAT	no	12	4
YALI0C00385g	ery 33h	unknown	ATGCA	yes	12	12	11	-110
YALI0C00429g	both 33h	stress response and drug resistance	ATGCA	yes	12	11	9	-700; -350
YALI0C00429g	both 33h	stress response and drug resistance	CGGCTT	no	12	1
YALI0C00429g	both 33h	stress response and drug resistance	CGGAT	yes	12	2
YALI0C00671g	ery 33h	cell cycle	CGGCTT	no	10	3
YALI0C00671g	ery 33h	cell cycle	CGGAT	yes	10	6
YALI0C00671g	ery 33h	cell cycle	ATGCA	yes	10	10	9	-300
YALI0C01199g	both 33h	unknown	CGGCTT	no	not collected
YALI0C01199g	both 33h	unknown	ATGCA	yes	not collected
YALI0C01199g	both 33h	unknown	CGGAT	yes	not collected
YALI0C01859g	gluc 33h	nitrogen and amino-acid metabolism	CGGCTT	no	12	3
YALI0C01859g	gluc 33h	nitrogen and amino-acid metabolism	CGGAT	yes	12	8
YALI0C01859g	gluc 33h	nitrogen and amino-acid metabolism	ATGCA	yes	12	12	12	-700; -150
YALI0C04730g	both 33h	transporter	ATGCA	yes	12	8	6	-700
YALI0C04730g	both 33h	transporter	CGGCTT	yes	12	7
YALI0C04730g	both 33h	transporter	CGGAT	yes	12	10
YALI0C06259g	ery 33h	unknown	CGGCTT	no	11	5	4	-470
YALI0C06259g	ery 33h	unknown	CGGAT	no	11	7
YALI0C06259g	ery 33h	unknown	ATGCA	yes	11	10
YALI0C06460g	gluc 33h	cell cycle	CGGCTT	no	10	3
YALI0C06460g	gluc 33h	cell cycle	CGGAT	no	10	4
YALI0C06460g	gluc 33h	cell cycle	ATGCA	yes	10	10	5	-50
YALI0C07458g	ery 33h	unknown	CGGCTT	yes	8	4	3	-700
YALI0C07458g	ery 33h	unknown	CGGAT	yes	8	6	3	-300
YALI0C07458g	ery 33h	unknown	ATGCA	yes	8	8	8	-150
YALI0C08074g	gluc 33h	carbohydrate and energy metabolism	CGGCTT	yes	not collected
YALI0C08074g	gluc 33h	carbohydrate and energy metabolism	ATGCA	yes	not collected
YALI0C08074g	gluc 33h	carbohydrate and energy metabolism	CGGAT	yes	not collected
YALI0C08965g	ery 33h	unknown	CGGCTT	no	10	2
YALI0C08965g	ery 33h	unknown	CGGAT	yes	10	9
YALI0C08965g	ery 33h	unknown	ATGCA	yes	10	9
YALI0C09119g	ery 33h	carbohydrate and energy metabolism	CGGCTT	no	10	0
YALI0C09119g	ery 33h	carbohydrate and energy metabolism	CGGAT	yes	10	7
YALI0C09119g	ery 33h	carbohydrate and energy metabolism	ATGCA	yes	10	10
YALI0C09284g	both 33h	carbohydrate and energy metabolism	ATGCA	yes	11	11	11	-60
YALI0C09284g	both 33h	carbohydrate and energy metabolism	CGGCTT	no	11	6	5	-7
YALI0C09284g	both 33h	carbohydrate and energy metabolism	CGGAT	yes	11	9
YALI0C09482g	both 33h	RNA metabolism and transcription	ATGCA	yes	8	8	7	-70
YALI0C09482g	both 33h	RNA metabolism and transcription	CGGCTT	yes	8	5	3	-60
YALI0C09482g	both 33h	RNA metabolism and transcription	CGGAT	yes	8	5
YALI0C10208g	gluc 33h	unknown	CGGCTT	no	10	1
YALI0C10208g	gluc 33h	unknown	CGGAT	yes	10	2
YALI0C10208g	gluc 33h	unknown	ATGCA	yes	10	10	6	-700
YALI0C10901g	ery 33h	DNA metabolism and repair	CGGCTT	no	12	2
YALI0C10901g	ery 33h	DNA metabolism and repair	CGGAT	yes	12	7
YALI0C10901g	ery 33h	DNA metabolism and repair	ATGCA	yes	12	10
YALI0C11077g	ery 33h	unknown	CGGCTT	no	not collected
YALI0C11077g	ery 33h	unknown	ATGCA	yes	not collected
YALI0C11077g	ery 33h	unknown	CGGAT	yes	not collected
YALI0C12364g	all conditions	RNA metabolism and transcription	ATGCA	yes	9	9	7	-200
YALI0C12364g	all conditions	RNA metabolism and transcription	CGGAT	no	9	7
YALI0C12364g	all conditions	RNA metabolism and transcription	CGGCTT	yes	9	8	5	-200
YALI0C13244g	gluc 33h	protein degradation	CGGCTT	no	12	5
YALI0C13244g	gluc 33h	protein degradation	CGGAT	yes	10	7
YALI0C13244g	gluc 33h	protein degradation	ATGCA	yes	12	12
YALI0C13750g	ery 33h	RNA metabolism and transcription	CGGCTT	no	10	0
YALI0C13750g	ery 33h	RNA metabolism and transcription	ATGCA	yes	10	6
YALI0C13750g	ery 33h	RNA metabolism and transcription	CGGAT	yes	10	10	10	-430
YALI0C14344g	gluc 33h	carbohydrate and energy metabolism	CGGCTT	no	*
YALI0C14344g	gluc 33h	carbohydrate and energy metabolism	ATGCA	yes	*
YALI0C14344g	gluc 33h	carbohydrate and energy metabolism	CGGAT	yes	*
YALI0C15202g	gluc 33h	RNA metabolism and transcription	CGGCTT	no	10	1
YALI0C15202g	gluc 33h	RNA metabolism and transcription	CGGAT	no	10	7	4	-110
YALI0C15202g	gluc 33h	RNA metabolism and transcription	ATGCA	yes	10	10	9	-400
YALI0C16049g	gluc 33h	RNA metabolism and transcription	CGGCTT	no	13	0
YALI0C16049g	gluc 33h	RNA metabolism and transcription	CGGAT	yes	13	10	6	-330
YALI0C16049g	gluc 33h	RNA metabolism and transcription	ATGCA	yes	13	13	8	-200
YALI0C16346g	ery 33h	nucleotide metabolism	CGGCTT	yes	12	4	3	-540
YALI0C16346g	ery 33h	nucleotide metabolism	CGGAT	yes	12	7
YALI0C16346g	ery 33h	nucleotide metabolism	ATGCA	yes	12	11	8	-120
YALI0C16522g	ery 33h	transporter	ATGCA	no	8	4
YALI0C16522g	ery 33h	transporter	CGGCTT	yes	8	8	6	-210
YALI0C16522g	ery 33h	transporter	CGGAT	yes	8	7	7	-459
YALI0C17545g	gluc 33h	lipid metabolism	CGGCTT	no	10	0
YALI0C17545g	gluc 33h	lipid metabolism	CGGAT	yes	10	10	4	-600
YALI0C17545g	gluc 33h	lipid metabolism	ATGCA	yes	10	10	8	-200
YALI0C17567g	all conditions	unknown	ATGCA	yes	5	5	4	-450
YALI0C17567g	all conditions	unknown	CGGAT	yes	5	4
YALI0C17567g	all conditions	unknown	CGGCTT	yes	5	1
YALI0C18293g	ery 33h	unknown	CGGCTT	no	not collected
YALI0C18293g	ery 33h	unknown	ATGCA	yes	not collected
YALI0C18293g	ery 33h	unknown	CGGAT	yes	not collected
YALI0C19151g	gluc 33h	RNA metabolism and transcription	CGGCTT	no	12	3
YALI0C19151g	gluc 33h	RNA metabolism and transcription	CGGAT	yes	10	6
YALI0C19151g	gluc 33h	RNA metabolism and transcription	ATGCA	yes	12	12	7	-300
YALI0C19217g	ery 33h	DNA metabolism and repair	CGGCTT	yes	12	1
YALI0C19217g	ery 33h	DNA metabolism and repair	CGGAT	yes	12	8
YALI0C19217g	ery 33h	DNA metabolism and repair	ATGCA	yes	12	12	8	-70
YALI0C21538g	ery 33h	stress response and drug resistance	CGGCTT	no	not collected
YALI0C21538g	ery 33h	stress response and drug resistance	ATGCA	yes	not collected
YALI0C21538g	ery 33h	stress response and drug resistance	CGGAT	no	not collected
YALI0C22121g	gluc 33h	lipid metabolism	CGGCTT	no	9	3	3	-120
YALI0C22121g	gluc 33h	lipid metabolism	CGGAT	yes	9	8	3	-240
YALI0C22121g	gluc 33h	lipid metabolism	ATGCA	yes	9	9	7	-250; -150
YALI0C23298g	ery 33h	unknown	CGGCTT	no	12	5
YALI0C23298g	ery 33h	unknown	CGGAT	yes	12	12	12	-700
YALI0C23298g	ery 33h	unknown	ATGCA	yes	12	12	12	-700, -200
YALI0D00363g	gluc 33h	transporter	CGGCTT	no	11	2
YALI0D00363g	gluc 33h	transporter	ATGCA	no	11	6
YALI0D00363g	gluc 33h	transporter	CGGAT	yes	11	11	10	-280
YALI0D00869g	ery 33h	nitrogen and amino-acid metabolism	CGGCTT	no	12	4
YALI0D00869g	ery 33h	nitrogen and amino-acid metabolism	CGGAT	yes	12	6
YALI0D00869g	ery 33h	nitrogen and amino-acid metabolism	ATGCA	yes	12	12	11	-100
YALI0D01111g	both 33h	transporter	ATGCA	yes	11	11	7
YALI0D01111g	both 33h	transporter	CGGCTT	no	11	5
YALI0D01111g	both 33h	transporter	CGGAT	yes	11	11	8	-600, -80
YALI0D02277g	gluc 33h	carbohydrate and energy metabolism	CGGCTT	yes	12	3
YALI0D02277g	gluc 33h	carbohydrate and energy metabolism	CGGAT	no	11	7	4	-650
YALI0D02277g	gluc 33h	carbohydrate and energy metabolism	ATGCA	yes	12	11
YALI0D02585g	ery 33h	transporter	CGGCTT	yes	10	5
YALI0D02585g	ery 33h	transporter	CGGAT	no	10	7
YALI0D02585g	ery 33h	transporter	ATGCA	yes	10	9
YALI0D02607g	ery 33h	DNA metabolism and repair	CGGCTT	no	11	3
YALI0D02607g	ery 33h	DNA metabolism and repair	CGGAT	yes	11	10
YALI0D02607g	ery 33h	DNA metabolism and repair	ATGCA	yes	11	10
YALI0D05093g	ery 33h	DNA metabolism and repair	CGGCTT	no	12	2
YALI0D05093g	ery 33h	DNA metabolism and repair	CGGAT	yes	12	11	8	-850
YALI0D05093g	ery 33h	DNA metabolism and repair	ATGCA	no	12	6
YALI0D05247g	ery 33h	unknown	CGGCTT	yes	12	3
YALI0D05247g	ery 33h	unknown	CGGAT	yes	11	8	7	-60
YALI0D05247g	ery 33h	unknown	ATGCA	yes	12	11	11	-50
YALI0D05335g	ery 33h	nucleotide metabolism	CGGCTT	no	12	2
YALI0D05335g	ery 33h	nucleotide metabolism	CGGAT	no	12	8
YALI0D05335g	ery 33h	nucleotide metabolism	ATGCA	yes	12	12	10	-100
YALI0D05379g	ery 33h	cell cycle	CGGCTT	no	9	3
YALI0D05379g	ery 33h	cell cycle	CGGAT	yes	9	7
YALI0D05379g	ery 33h	cell cycle	ATGCA	yes	9	9
YALI0D05401g	both 33h	ion homeostasis	ATGCA	yes	10	10	7	-120
YALI0D05401g	both 33h	ion homeostasis	CGGCTT	no	10	5
YALI0D05401g	both 33h	ion homeostasis	CGGAT	yes	10	4
YALI0D06864g	ery 33h	stress response and drug resistance	CGGCTT	no	12	3
YALI0D06864g	ery 33h	stress response and drug resistance	CGGAT	no	12	4
YALI0D06864g	ery 33h	stress response and drug resistance	ATGCA	yes	12	12	9	-370
YALI0D06930g	gluc 33h	carbohydrate and energy metabolism	CGGCTT	no	12	2
YALI0D06930g	gluc 33h	carbohydrate and energy metabolism	CGGAT	yes	12	8	4	350
YALI0D06930g	gluc 33h	carbohydrate and energy metabolism	ATGCA	yes	12	12	12	-300
YALI0D07502g	ery 33h	intracellular trafficing	CGGCTT	no	12	3	3	-450
YALI0D07502g	ery 33h	intracellular trafficing	CGGAT	yes	12	3
YALI0D07502g	ery 33h	intracellular trafficing	ATGCA	yes	12	12	6	-130
YALI0D08360g	ery 33h	intracellular trafficing	CGGCTT	yes	12	3
YALI0D08360g	ery 33h	intracellular trafficing	CGGAT	no	12	8
YALI0D08360g	ery 33h	intracellular trafficing	ATGCA	yes	12	12	10	-590
YALI0D08690g	gluc 33h	nitrogen and amino-acid metabolism	CGGCTT	no	12	2
YALI0D08690g	gluc 33h	nitrogen and amino-acid metabolism	CGGAT	yes	12	11	11	-200
YALI0D08690g	gluc 33h	nitrogen and amino-acid metabolism	ATGCA	yes	12	12	11	-180
YALI0D10021g	ery 33h	transporter	CGGCTT	yes	12	10	7	-450
YALI0D10021g	ery 33h	transporter	CGGAT	yes	12	10
YALI0D10021g	ery 33h	transporter	ATGCA	yes	12	12	8	-420; -670
YALI0D10043g	gluc 33h	transporter	CGGCTT	yes	13	12	9	-730
YALI0D10043g	gluc 33h	transporter	CGGAT	yes	13	7
YALI0D10043g	gluc 33h	transporter	ATGCA	yes	13	12	9	-380
YALI0D10703g	ery 33h	unknown	CGGCTT	no	12	3
YALI0D10703g	ery 33h	unknown	ATGCA	yes	12	12	6	-750
YALI0D10703g	ery 33h	unknown	CGGAT	yes	12	12	9	-280
YALI0D10813g	both 33h	lipid metabolism	ATGCA	yes	12	11
YALI0D10813g	both 33h	lipid metabolism	CGGCTT	no	12	3
YALI0D10813g	both 33h	lipid metabolism	CGGAT	no	12	4
YALI0D12661g	ery 33h	carbohydrate and energy metabolism	CGGCTT	no	12	2
YALI0D12661g	ery 33h	carbohydrate and energy metabolism	CGGAT	no	12	8	5	-500
YALI0D12661g	ery 33h	carbohydrate and energy metabolism	ATGCA	yes	12	11	11	-530
YALI0D14498g	both 33h	transporter	ATGCA	yes	12	12
YALI0D14498g	both 33h	transporter	CGGCTT	no	12	4
YALI0D14498g	both 33h	transporter	CGGAT	no	12	3
YALI0D15708g	gluc 33h	nitrogen and amino-acid metabolism	CGGCTT	no	12	2
YALI0D15708g	gluc 33h	nitrogen and amino-acid metabolism	CGGAT	yes	12	12	8	-350
YALI0D15708g	gluc 33h	nitrogen and amino-acid metabolism	ATGCA	yes	12	12	12	-390
YALI0D17248g	gluc 33h	unknown	CGGCTT	yes	not collected
YALI0D17248g	gluc 33h	unknown	ATGCA	yes	not collected
YALI0D17248g	gluc 33h	unknown	CGGAT	yes	not collected
YALI0D17270g	gluc 33h	protein degradation	CGGCTT	no	not collected
YALI0D17270g	gluc 33h	protein degradation	ATGCA	yes	not collected
YALI0D17270g	gluc 33h	protein degradation	CGGAT	yes	not collected
YALI0D19140g	both 33h	carbohydrate and energy metabolism	ATGCA	yes	12	12	11	-130
YALI0D19140g	both 33h	carbohydrate and energy metabolism	CGGAT	yes	12	12	11	-120
YALI0D19140g	both 33h	carbohydrate and energy metabolism	CGGCTT	no	12	3
YALI0D19184g	ery 33h	lipid metabolism	ATGCA	yes	16	15	8	-360
YALI0D19184g	ery 33h	lipid metabolism	CGGCTT	no	16	9
YALI0D19184g	ery 33h	lipid metabolism	CGGAT	yes	16	12	5	-520
YALI0D23815g	gluc 33h	nitrogen and amino-acid metabolism	CGGCTT	yes	12	9	7	-380
YALI0D23815g	gluc 33h	nitrogen and amino-acid metabolism	CGGAT	yes	12	12	12	-90
YALI0D23815g	gluc 33h	nitrogen and amino-acid metabolism	ATGCA	no	12	11	10	-450
YALI0D24816g	ery 33h	unknown	CGGCTT	no	12	4
YALI0D24816g	ery 33h	unknown	CGGAT	yes	12	9	7	-390
YALI0D24816g	ery 33h	unknown	ATGCA	yes	12	12	11	-200
YALI0D25014g	ery 33h	unknown	CGGCTT	no	12	4
YALI0D25014g	ery 33h	unknown	CGGAT	yes	12	7
YALI0D25014g	ery 33h	unknown	ATGCA	yes	12	12	12	-380
YALI0D25256g	ery 33h	carbohydrate and energy metabolism	CGGCTT	yes	12	2
YALI0D25256g	ery 33h	carbohydrate and energy metabolism	CGGAT	yes	12	7
YALI0D25256g	ery 33h	carbohydrate and energy metabolism	ATGCA	yes	12	11	10	-100
YALI0D26411g	both 33h	unknown	ATGCA	no	12	11	10	-180
YALI0D26411g	both 33h	unknown	CGGCTT	no	12	2
YALI0D26411g	both 33h	unknown	CGGAT	no	12	11
YALI0E00264g	ery 33h	nitrogen and amino-acid metabolism	CGGCTT	no	10	6	6	-580
YALI0E00264g	ery 33h	nitrogen and amino-acid metabolism	CGGAT	yes	10	9	6	-520
YALI0E00264g	ery 33h	nitrogen and amino-acid metabolism	ATGCA	yes	10	10	8	-640
YALI0E00638g	both 33h	carbohydrate and energy metabolism	CGGCTT	yes	12	12	12	-400
YALI0E00638g	both 33h	carbohydrate and energy metabolism	CGGAT	yes	12	11	11	-340
YALI0E00638g	both 33h	carbohydrate and energy metabolism	ATGCA	yes	12	9
YALI0E01210g	gluc 33h	unknown	CGGAT	yes	8	6
YALI0E01210g	gluc 33h	unknown	CGGCTT	yes	8	6	6	-900; -320
YALI0E01210g	gluc 33h	unknown	ATGCA	yes	8	8	8	-190; -700
YALI0E01430g	ery 33h	unknown	ATGCA	yes	12	12	7	-520
YALI0E01430g	ery 33h	unknown	CGGCTT	no	12	3
YALI0E01430g	ery 33h	unknown	CGGAT	yes	12	6
YALI0E02112g	gluc 33h	ion homeostasis	CGGCTT	no	11	4
YALI0E02112g	gluc 33h	ion homeostasis	CGGAT	yes	11	11	7	-160; -530
YALI0E02112g	gluc 33h	ion homeostasis	ATGCA	yes	11	10	8	-420;-220
YALI0E02442g	ery 33h	RNA metabolism and transcription	CGGCTT	no	12	1
YALI0E02442g	ery 33h	RNA metabolism and transcription	CGGAT	no	12	3
YALI0E02442g	ery 33h	RNA metabolism and transcription	ATGCA	yes	12	12	12	-350; -630
YALI0E05511g	ery 33h	unknown	CGGCTT	no	not collected
YALI0E05511g	ery 33h	unknown	ATGCA	yes	not collected
YALI0E05511g	ery 33h	unknown	CGGAT	no	not collected
YALI0E07051g	gluc 33h	nitrogen and amino-acid metabolism	CGGAT	yes	12	12	8	-120; -420
YALI0E07051g	gluc 33h	nitrogen and amino-acid metabolism	CGGCTT	yes	12	12	11	-590
YALI0E07051g	gluc 33h	nitrogen and amino-acid metabolism	ATGCA	yes	12	12	11	-120;-650
YALI0E09262g	gluc 33h	nitrogen and amino-acid metabolism	CGGCTT	no	13	4
YALI0E09262g	gluc 33h	nitrogen and amino-acid metabolism	CGGAT	yes	13	9
YALI0E09262g	gluc 33h	nitrogen and amino-acid metabolism	ATGCA	yes	13	13	10	-400
YALI0E12287g	ery 33h	DNA metabolism and repair	ATGCA	yes	12	12	10	-90
YALI0E12287g	ery 33h	DNA metabolism and repair	CGGCTT	no	12	4
YALI0E12287g	ery 33h	DNA metabolism and repair	CGGAT	yes	12	6
YALI0E12573g	gluc 33h	nitrogen and amino-acid metabolism	CGGCTT	no	12	2
YALI0E12573g	gluc 33h	nitrogen and amino-acid metabolism	CGGAT	yes	12	12	12	-140
YALI0E12573g	gluc 33h	nitrogen and amino-acid metabolism	ATGCA	yes	12	12	12	-930; -120
YALI0E12595g	gluc 33h	nitrogen and amino-acid metabolism	CGGCTT	no	12	1
YALI0E12595g	gluc 33h	nitrogen and amino-acid metabolism	ATGCA	yes	12	11	9	-450
YALI0E12595g	gluc 33h	nitrogen and amino-acid metabolism	CGGAT	yes	12	12	12	-300
YALI0E13552g	gluc 33h	DNA metabolism and repair	CGGCTT	no	11	3
YALI0E13552g	gluc 33h	DNA metabolism and repair	CGGAT	yes	11	11	6	-90
YALI0E13552g	gluc 33h	DNA metabolism and repair	ATGCA	yes	11	10
YALI0E13574g	gluc 33h	Cell wall metabolism	CGGCTT	yes	9	4	4	-320
YALI0E13574g	gluc 33h	Cell wall metabolism	CGGAT	no	9	4
YALI0E13574g	gluc 33h	Cell wall metabolism	ATGCA	yes	9	9	9	-160; -410
YALI0E14707g	gluc 33h	unknown	CGGCTT	no	12	2
YALI0E14707g	gluc 33h	unknown	CGGAT	no	12	9
YALI0E14707g	gluc 33h	unknown	ATGCA	yes	12	12	8	-210
YALI0E15818g	gluc 33h	carbohydrate and energy metabolism	CGGCTT	no	12	3
YALI0E15818g	gluc 33h	carbohydrate and energy metabolism	CGGAT	yes	12	12	8	-500
YALI0E15818g	gluc 33h	carbohydrate and energy metabolism	ATGCA	yes	12	12	9	-140
YALI0E15840g	gluc 33h	carbohydrate and energy metabolism	CGGCTT	yes	not collected
YALI0E15840g	gluc 33h	carbohydrate and energy metabolism	ATGCA	yes	not collected
YALI0E15840g	gluc 33h	carbohydrate and energy metabolism	CGGAT	no	not collected
YALI0E17787g	gluc 33h	carbohydrate and energy metabolism	CGGCTT	yes	not collected
YALI0E17787g	gluc 33h	carbohydrate and energy metabolism	ATGCA	yes	not collected
YALI0E17787g	gluc 33h	carbohydrate and energy metabolism	CGGAT	yes	not collected
YALI0E18007g	gluc 33h	unknown	CGGCTT	yes	9	5	3	-750
YALI0E18007g	gluc 33h	unknown	CGGAT	no	9	5
YALI0E18007g	gluc 33h	unknown	ATGCA	yes	9	9
YALI0E19426g	ery 33h	unknown	ATGCA	yes	12	12	9	-530
YALI0E19426g	ery 33h	unknown	CGGCTT	no	12	3
YALI0E19426g	ery 33h	unknown	CGGAT	yes	12	6
YALI0E20471g	gluc 33h	transporter	CGGCTT	no	11	5	3	-280
YALI0E20471g	gluc 33h	transporter	CGGAT	yes	11	11	9	-800
YALI0E20471g	gluc 33h	transporter	ATGCA	yes	11	11	11	-320
YALI0E20691g	both 33h	carbohydrate and energy metabolism	CGGAT	yes	12	12	11	-380
YALI0E20691g	both 33h	carbohydrate and energy metabolism	ATGCA	yes	12	11
YALI0E20691g	both 33h	carbohydrate and energy metabolism	CGGCTT	no	12	3
YALI0E21549g	ery 33h	synthesis of cofactors	ATGCA	yes	12	10
YALI0E21549g	ery 33h	synthesis of cofactors	CGGCTT	yes	12	8	6	-400
YALI0E21549g	ery 33h	synthesis of cofactors	CGGAT	no	12	8	4	-400
YALI0E22286g	gluc 33h	unknown	CGGCTT	no	11	2
YALI0E22286g	gluc 33h	unknown	CGGAT	yes	11	7
YALI0E22286g	gluc 33h	unknown	ATGCA	yes	11	10	10	-750
YALI0E26499g	both 33h	unknown	ATGCA	yes	12	11	6
YALI0E26499g	both 33h	unknown	CGGCTT	no	12	4
YALI0E26499g	both 33h	unknown	CGGAT	yes	12	2
YALI0E27291g	both 33h	unknown	ATGCA	yes	11	11	10	-400, -170
YALI0E27291g	both 33h	unknown	CGGCTT	no	11	2
YALI0E27291g	both 33h	unknown	CGGAT	no	11	2
YALI0E30965g	both 33h	carbohydrate and energy metabolism	CGGAT	yes	12	12	12	-650
YALI0E30965g	both 33h	carbohydrate and energy metabolism	ATGCA	yes	12	9
YALI0E30965g	both 33h	carbohydrate and energy metabolism	CGGCTT	no	12	5
YALI0E31757g	all conditions	RNA metabolism and transcription	ATGCA	yes	12	10	10	-330
YALI0E31757g	all conditions	RNA metabolism and transcription	CGGCTT	yes	12	10	10	-220
YALI0E31757g	all conditions	RNA metabolism and transcription	CGGAT	no	12	3
YALI0E33363g	ery 33h	protein degradation	ATGCA	yes	12	12	9	-110
YALI0E33363g	ery 33h	protein degradation	CGGCTT	no	12	3
YALI0E33363g	ery 33h	protein degradation	CGGAT	yes	12	5
YALI0E33671g	ery 33h	transporter	ATGCA	yes	12	12	9	-600; -170
YALI0E33671g	ery 33h	transporter	CGGCTT	yes	12	9	6	-180
YALI0E33671g	ery 33h	transporter	CGGAT	yes	12	11	7	-950
YALI0E34672g	both 33h	carbohydrate and energy metabolism	CGGAT	yes	12	11	11	-350
YALI0E34672g	both 33h	carbohydrate and energy metabolism	ATGCA	yes	12	12
YALI0E34672g	both 33h	carbohydrate and energy metabolism	CGGCTT	no	12	1
YALI0E34903g	both 33h		ATGCA	yes	12	12	9	-180
YALI0E34903g	both 33h		CGGCTT	no	12	3
YALI0E34903g	both 33h		CGGAT	yes	12	11
YALI0F00308g	ery 33h	unknown	CGGCTT	no	not collected
YALI0F00308g	ery 33h	unknown	ATGCA	yes	not collected
YALI0F00308g	ery 33h	unknown	CGGAT	yes	not collected
YALI0F00374g	ery 33h	DNA metabolism and repair	CGGCTT	no	not collected
YALI0F00374g	ery 33h	DNA metabolism and repair	ATGCA	yes	not collected
YALI0F00374g	ery 33h	DNA metabolism and repair	CGGAT	no	not collected
YALI0F01584g	both 33h	carbohydrate and energy metabolism	ATGCA	yes	12	12	11	-120
YALI0F01584g	both 33h	carbohydrate and energy metabolism	CGGCTT	yes	12	10	10	-200
YALI0F01584g	both 33h	carbohydrate and energy metabolism	CGGAT	yes	12	10	7
YALI0F01606g	both 33h	carbohydrate and energy metabolism	ATGCA	yes	12	12	12	-190
YALI0F01606g	both 33h	carbohydrate and energy metabolism	CGGCTT	yes	12	12	12	-200
YALI0F01606g	both 33h	carbohydrate and energy metabolism	CGGAT	yes	12	12	12	-180
YALI0F01628g	both 33h	carbohydrate and energy metabolism	ATGCA	yes	12	12	12	-240
YALI0F01628g	both 33h	carbohydrate and energy metabolism	CGGCTT	yes	12	12	12	-200
YALI0F01628g	both 33h	carbohydrate and energy metabolism	CGGAT	yes	12	12	12	-250
YALI0F01650g	both 33h	carbohydrate and energy metabolism	CGGCTT	yes	13	13	13	-130
YALI0F01650g	both 33h	carbohydrate and energy metabolism	CGGAT	yes	13	11	11	-160
YALI0F01650g	both 33h	carbohydrate and energy metabolism	ATGCA	yes	13	13	7
YALI0F02607g	both 33h	nitrogen and amino-acid metabolism	ATGCA	yes	12	12	9	-350; -160
YALI0F02607g	both 33h	nitrogen and amino-acid metabolism	CGGCTT	no	12	1
YALI0F02607g	both 33h	nitrogen and amino-acid metabolism	CGGAT	no	12	0
YALI0F04169g	both 33h	carbohydrate and energy metabolism	ATGCA	yes	12	12	10	-130; -630
YALI0F04169g	both 33h	carbohydrate and energy metabolism	CGGCTT	no	12	4
YALI0F04169g	both 33h	carbohydrate and energy metabolism	CGGAT	yes	12	7
YALI0F04532g	ery 33h	Cell wall metabolism	ATGCA	yes	12	9	6	-820
YALI0F04532g	ery 33h	Cell wall metabolism	CGGCTT	yes	12	5	3	-120
YALI0F04532g	ery 33h	Cell wall metabolism	CGGAT	yes	12	9	6	-480
YALI0F04576g	ery 33h	DNA metabolism and repair	ATGCA	yes	12	9
YALI0F04576g	ery 33h	DNA metabolism and repair	CGGCTT	no	12	2
YALI0F04576g	ery 33h	DNA metabolism and repair	CGGAT	no	12	6
YALI0F04664g	ery 33h	DNA metabolism and repair	ATGCA	yes	12	9
YALI0F04664g	ery 33h	DNA metabolism and repair	CGGCTT	no	12	2
YALI0F04664g	ery 33h	DNA metabolism and repair	CGGAT	no	12	4
YALI0F05016g	ery 33h	unknown	ATGCA	yes	9	9	5	-470
YALI0F05016g	ery 33h	unknown	CGGCTT	no	9	3
YALI0F05016g	ery 33h	unknown	CGGAT	yes	9	8	4	-150
YALI0F05038g	gluc 33h	nitrogen and amino-acid metabolism	CGGCTT	no	12	3
YALI0F05038g	gluc 33h	nitrogen and amino-acid metabolism	CGGAT	yes	12	9
YALI0F05038g	gluc 33h	nitrogen and amino-acid metabolism	ATGCA	yes	12	11	8	-590
YALI0F05390g	ery 33h	carbohydrate and energy metabolism	ATGCA	yes	12	12	10	-700; -400
YALI0F05390g	ery 33h	carbohydrate and energy metabolism	CGGCTT	no	12	3
YALI0F05390g	ery 33h	carbohydrate and energy metabolism	CGGAT	yes	12	9	4	-20
YALI0F05962g	both 33h	carbohydrate and energy metabolism	ATGCA	yes	12	12	9	-140
YALI0F05962g	both 33h	carbohydrate and energy metabolism	CGGCTT	no	12	5	3	-350
YALI0F05962g	both 33h	carbohydrate and energy metabolism	CGGAT	yes	12	3
YALI0F06600g	ery 33h	unknown	ATGCA	yes	12	12	12	-60
YALI0F06600g	ery 33h	unknown	CGGCTT	no	12	1
YALI0F06600g	ery 33h	unknown	CGGAT	no	12	4
YALI0F06908g	ery 33h	transporter	CGGCTT	no	not collected
YALI0F06908g	ery 33h	transporter	ATGCA	yes	not collected
YALI0F06908g	ery 33h	transporter	CGGAT	no	not collected
YALI0F08041g	ery 33h	unknown	ATGCA	yes	11	11	10	-140
YALI0F08041g	ery 33h	unknown	CGGCTT	yes	11	9	8	-500
YALI0F08041g	ery 33h	unknown	CGGAT	yes	11	6
YALI0F10461g	both 33h	stress response and drug resistance	ATGCA	yes	12	12	12	-200
YALI0F10461g	both 33h	stress response and drug resistance	CGGCTT	no	12	2
YALI0F10461g	both 33h	stress response and drug resistance	CGGAT	yes	12	3
YALI0F12925g	ery 33h	nitrogen and amino-acid metabolism	ATGCA	yes	11	11	6	-320
YALI0F12925g	ery 33h	nitrogen and amino-acid metabolism	CGGCTT	yes	11	4
YALI0F12925g	ery 33h	nitrogen and amino-acid metabolism	CGGAT	yes	11	10
YALI0F13937g	gluc 33h	carbohydrate and energy metabolism	CGGCTT	no	not collected
YALI0F13937g	gluc 33h	carbohydrate and energy metabolism	ATGCA	yes	not collected
YALI0F13937g	gluc 33h	carbohydrate and energy metabolism	CGGAT	yes	not collected
YALI0F19646g	ery 33h	Cell wall metabolism	ATGCA	yes	10	10	8	-200
YALI0F19646g	ery 33h	Cell wall metabolism	CGGCTT	no	10	2
YALI0F19646g	ery 33h	Cell wall metabolism	CGGAT	no	10	8
YALI0F19910g	ery 33h	nitrogen and amino-acid metabolism	ATGCA	yes	12	11	8	-260
YALI0F19910g	ery 33h	nitrogen and amino-acid metabolism	CGGCTT	no	12	4
YALI0F19910g	ery 33h	nitrogen and amino-acid metabolism	CGGAT	yes	11	8	3	-150
YALI0F21197g	both 33h	lipid metabolism	ATGCA	yes	12	12	12	-250
YALI0F21197g	both 33h	lipid metabolism	CGGAT	yes	12	11	11	-270
YALI0F21197g	both 33h	lipid metabolism	CGGCTT	no	12	1
YALI0F21637g	ery 33h	DNA metabolism and repair	ATGCA	yes	12	10
YALI0F21637g	ery 33h	DNA metabolism and repair	CGGCTT	no	12	3
YALI0F21637g	ery 33h	DNA metabolism and repair	CGGAT	no	12	8
YALI0F22121g	gluc 33h	nucleotide metabolism	CGGCTT	yes	12	7	7	-130
YALI0F22121g	gluc 33h	nucleotide metabolism	CGGAT	yes	12	0
YALI0F22121g	gluc 33h	nucleotide metabolism	ATGCA	yes	12	12	12	-110
YALI0F23287g	ery 33h	nitrogen and amino-acid metabolism	ATGCA	yes	10	9	4	-580
YALI0F23287g	ery 33h	nitrogen and amino-acid metabolism	CGGCTT	no	10	2
YALI0F23287g	ery 33h	nitrogen and amino-acid metabolism	CGGAT	yes	10	6
YALI0F23749g	gluc 33h	carbohydrate and energy metabolism	CGGCTT	yes	12	9	8	-280
YALI0F23749g	gluc 33h	carbohydrate and energy metabolism	CGGAT	yes	12	9
YALI0F23749g	gluc 33h	carbohydrate and energy metabolism	ATGCA	yes	12	12	11	-600, -190
YALI0F24409g	gluc 33h	unknown	CGGCTT	no	12	4	3	-230
YALI0F24409g	gluc 33h	unknown	CGGAT	no	12	7
YALI0F24409g	gluc 33h	unknown	ATGCA	yes	12	11	10	-600
YALI0F26521g	ery 33h	nucleotide metabolism	ATGCA	yes	12	12	9	-90
YALI0F26521g	ery 33h	nucleotide metabolism	CGGAT	yes	12	11	10	-370
YALI0F26521g	ery 33h	nucleotide metabolism	CGGCTT	yes	12	8	6	-370
YALI0F26587g	gluc 33h	nitrogen and amino-acid metabolism	CGGCTT	no	12	3
YALI0F26587g	gluc 33h	nitrogen and amino-acid metabolism	CGGAT	no	12	9
YALI0F26587g	gluc 33h	nitrogen and amino-acid metabolism	ATGCA	yes	12	11
YALI0F26719g	gluc 33h	synthesis of cofactors	CGGAT	yes	12	7
YALI0F26719g	gluc 33h	synthesis of cofactors	CGGCTT	yes	12	11	10	-320
YALI0F26719g	gluc 33h	synthesis of cofactors	ATGCA	yes	12	12	10	-100
YALI0F28215g	ery 33h	DNA metabolism and repair	ATGCA	yes	12	11	9	-700; -100
YALI0F28215g	ery 33h	DNA metabolism and repair	CGGCTT	no	12	1
YALI0F28215g	ery 33h	DNA metabolism and repair	CGGAT	yes	12	7
YALI0F32065g	gluc 33h	unknown	CGGCTT	no	not collected
YALI0F32065g	gluc 33h	unknown	ATGCA	yes	not collected
YALI0F32065g	gluc 33h	unknown	CGGAT	yes	not collected
