# Supplementary material for: Transcriptome analysis reveals multiple targets of erythritol-related transcription factor EUF1 in unconventional yeast Yarrowia Lipolytica
Source: Microb Cell Fact. 2024 Mar 12;23:77. doi: 10.1186/s12934-024-02354-9 (PMC10935855; doi:10.1186/s12934-024-02354-9)
Supplement: Supplementary file 5 — Supplementary Material 5 [file 12934_2024_2354_MOESM5_ESM.xlsx]

## Sheet: DATA_glucose
sample number	strain	time	medium	gene name	FPKM	log2(FPKM+1)
S13	MK1	24	glycerol/glucose	YalifMp01	0	0
S13	MK1	24	glycerol/glucose	YalifMp02	0	0
S13	MK1	24	glycerol/glucose	YalifMp10	0.057333	0.0804298
S13	MK1	24	glycerol/glucose	YalifMp09	0	0
S13	MK1	24	glycerol/glucose	YalifMp08	0	0
S13	MK1	24	glycerol/glucose	YalifMp06	0	0
S13	MK1	24	glycerol/glucose	YalifMp05	0.21114	0.276366
S13	MK1	24	glycerol/glucose	YalifMp03	0.23815	0.308186
S13	MK1	24	glycerol/glucose	YalifMp11	0	0
S13	MK1	24	glycerol/glucose	YalifMp12	0	0
S13	MK1	24	glycerol/glucose	YalifMp13	0	0
S13	MK1	24	glycerol/glucose	YalifMp14	0	0
S13	MK1	24	glycerol/glucose	YalifMp15	0	0
S13	MK1	24	glycerol/glucose	YalifMp16	0	0
S13	MK1	24	glycerol/glucose	YalifMp17	0	0
S13	MK1	24	glycerol/glucose	YalifMp18	0.105061	0.144126
S13	MK1	24	glycerol/glucose	YalifMp19	0	0
S13	MK1	24	glycerol/glucose	YalifMp22	0	0
S13	MK1	24	glycerol/glucose	YalifMp21	0	0
S13	MK1	24	glycerol/glucose	YalifMp20	0	0
S13	MK1	24	glycerol/glucose	YalifMp27	0	0
S13	MK1	24	glycerol/glucose	YalifMp23	0	0
S13	MK1	24	glycerol/glucose	YalifMp28	0	0
S13	MK1	24	glycerol/glucose	YalifMp29	0	0
S13	MK1	24	glycerol/glucose	YALI0A00110g	0.058487	0.0820036
S13	MK1	24	glycerol/glucose	YALI0A00132g	506.69	8.9878
S13	MK1	24	glycerol/glucose	YALI0A00154g	1569.27	10.6168
S13	MK1	24	glycerol/glucose	YALI0A00176g	2.18382	1.67076
S13	MK1	24	glycerol/glucose	YALI0A00198g	0.574136	0.65456
S13	MK1	24	glycerol/glucose	YALI0A00212g	11.6998	3.66674
S13	MK1	24	glycerol/glucose	YALI0A00264g	186.61	7.55159
S13	MK1	24	glycerol/glucose	YALI0A00286g	158.573	7.31808
S13	MK1	24	glycerol/glucose	YALI0A00330g	20.4479	4.42276
S13	MK1	24	glycerol/glucose	YALI0A00352g	908.742	9.82931
S13	MK1	24	glycerol/glucose	YALI0A00369g	0.680901	0.749235
S13	MK1	24	glycerol/glucose	YALI0A00374g	4.95267	2.57354
S13	MK1	24	glycerol/glucose	YALI0A00396g	65.4721	6.05468
S13	MK1	24	glycerol/glucose	YALI0A00418g	19.8692	4.38331
S13	MK1	24	glycerol/glucose	YALI0A00440g	102.853	6.6984
S13	MK1	24	glycerol/glucose	YALI0A00506g	51.9356	5.72617
S13	MK1	24	glycerol/glucose	YALI0A00528g	0.048169	0.0678713
S13	MK1	24	glycerol/glucose	YALI0A00550g	3.15949	2.05641
S13	MK1	24	glycerol/glucose	YALI0A00572g	2.72402	1.89686
S13	MK1	24	glycerol/glucose	YALI0A00594g	232.055	7.86453
S13	MK1	24	glycerol/glucose	YALI0A00616g	60.0009	5.93076
S13	MK1	24	glycerol/glucose	YALI0A00638g	75.3267	6.25412
S13	MK1	24	glycerol/glucose	YALI0A00660g	32.4864	5.0655
S13	MK1	24	glycerol/glucose	YALI0A00682g	2.15637	1.65826
S13	MK1	24	glycerol/glucose	YALI0A00759g	97.3165	6.61936
S13	MK1	24	glycerol/glucose	YALI0A00781g	31.3461	5.01552
S13	MK1	24	glycerol/glucose	YALI0A00803g	126.398	6.9932
S13	MK1	24	glycerol/glucose	YALI0A00825g	13.8075	3.88825
S13	MK1	24	glycerol/glucose	YALI0A00847g	1196.23	10.2255
S13	MK1	24	glycerol/glucose	YALI0A00869g	6.44554	2.89638
S13	MK1	24	glycerol/glucose	YALI0A00891g	629.701	9.30081
S13	MK1	24	glycerol/glucose	YALI0A00913g	85.2642	6.43069
S13	MK1	24	glycerol/glucose	YALI0A00935g	22.3936	4.54804
S13	MK1	24	glycerol/glucose	YALI0A00957g	129.669	7.02977
S13	MK1	24	glycerol/glucose	YALI0A00979g	1207.97	10.2396
S13	MK1	24	glycerol/glucose	YALI0A01001g	57.8562	5.87912
S13	MK1	24	glycerol/glucose	YALI0A01023g	56.6791	5.84998
S13	MK1	24	glycerol/glucose	YALI0A01045g	120.106	6.92013
S13	MK1	24	glycerol/glucose	YALI0A01067g	214.056	7.74857
S13	MK1	24	glycerol/glucose	YALI0A01089g	15.4217	4.03753
S13	MK1	24	glycerol/glucose	YALI0A01111g	29.1929	4.91614
S13	MK1	24	glycerol/glucose	YALI0A01133g	8.44252	3.23917
S13	MK1	24	glycerol/glucose	YALI0A01155g	13.8487	3.89227
S13	MK1	24	glycerol/glucose	YALI0A01265g	0	0
S13	MK1	24	glycerol/glucose	YALI0A01331g	62.2086	5.98205
S13	MK1	24	glycerol/glucose	YALI0A01353g	47.5022	5.59998
S13	MK1	24	glycerol/glucose	YALI0A01375g	68.8028	6.12521
S13	MK1	24	glycerol/glucose	YALI0A01397g	48.1667	5.61961
S13	MK1	24	glycerol/glucose	YALI0A01419g	236.211	7.89003
S13	MK1	24	glycerol/glucose	YALI0A01441g	1.05983	1.04252
S13	MK1	24	glycerol/glucose	YALI0A01452g	259.641	8.02592
S13	MK1	24	glycerol/glucose	YALI0A01463g	19.1001	4.32913
S13	MK1	24	glycerol/glucose	YALI0A01485g	23.6889	4.62579
S13	MK1	24	glycerol/glucose	YALI0A01540g	0	0
S13	MK1	24	glycerol/glucose	YALI0A01562g	12.0153	3.70214
S13	MK1	24	glycerol/glucose	YALI0A01602g	14.8907	3.99011
S13	MK1	24	glycerol/glucose	YALI0A01650g	14.09	3.91552
S13	MK1	24	glycerol/glucose	YALI0A01716g	0.474408	0.560136
S13	MK1	24	glycerol/glucose	YALI0A01738g	127.308	7.00347
S13	MK1	24	glycerol/glucose	YALI0A01760g	4.08031	2.34492
S13	MK1	24	glycerol/glucose	YALI0A01782g	28.7557	4.8951
S13	MK1	24	glycerol/glucose	YALI0A01826g	42.4659	5.44181
S13	MK1	24	glycerol/glucose	YALI0A01848g	4.69401	2.50945
S13	MK1	24	glycerol/glucose	YALI0A01870g	0.074214	0.103281
S13	MK1	24	glycerol/glucose	YALI0A01892g	37.116	5.25233
S13	MK1	24	glycerol/glucose	YALI0A01958g	0	0
S13	MK1	24	glycerol/glucose	YALI0A01980g	2.47035	1.79508
S13	MK1	24	glycerol/glucose	YALI0A02002g	2.41887	1.77352
S13	MK1	24	glycerol/glucose	YALI0A02024g	4.19733	2.37777
S13	MK1	24	glycerol/glucose	YALI0A02046g	6.04591	2.81679
S13	MK1	24	glycerol/glucose	YALI0A02068g	47.8725	5.61095
S13	MK1	24	glycerol/glucose	YALI0A02090g	45.0744	5.52589
S13	MK1	24	glycerol/glucose	YALI0A02112g	614.31	9.26517
S13	MK1	24	glycerol/glucose	YALI0A02134g	36.4673	5.22756
S13	MK1	24	glycerol/glucose	YALI0A02156g	42.0955	5.42946
S13	MK1	24	glycerol/glucose	YALI0A02178g	50.7956	5.69476
S13	MK1	24	glycerol/glucose	YALI0A02200g	24.6128	4.67879
S13	MK1	24	glycerol/glucose	YALI0A02222g	93.7685	6.56634
S13	MK1	24	glycerol/glucose	YALI0A02244g	8.64998	3.27053
S13	MK1	24	glycerol/glucose	YALI0A02266g	18.8072	4.30795
S13	MK1	24	glycerol/glucose	YALI0A02288g	21.4761	4.49032
S13	MK1	24	glycerol/glucose	YALI0A02310g	330.469	8.37273
S13	MK1	24	glycerol/glucose	YALI0A02332g	21.9141	4.51817
S13	MK1	24	glycerol/glucose	YALI0A02354g	157.883	7.31182
S13	MK1	24	glycerol/glucose	YALI0A02409g	25.997	4.75473
S13	MK1	24	glycerol/glucose	YALI0A02416g	6.95035	2.99102
S13	MK1	24	glycerol/glucose	YALI0A02423g	2.81259	1.93077
S13	MK1	24	glycerol/glucose	YALI0A02431g	21.1658	4.47027
S13	MK1	24	glycerol/glucose	YALI0A02453g	24.2072	4.65576
S13	MK1	24	glycerol/glucose	YALI0A02475g	2.74602	1.90536
S13	MK1	24	glycerol/glucose	YALI0A02497g	844.524	9.7237
S13	MK1	24	glycerol/glucose	YALI0A02541g	21.0913	4.46541
S13	MK1	24	glycerol/glucose	YALI0A02563g	43.2822	5.46866
S13	MK1	24	glycerol/glucose	YALI0A02585g	26.5106	4.78191
S13	MK1	24	glycerol/glucose	YALI0A02607g	9.93107	3.45036
S13	MK1	24	glycerol/glucose	YALI0A02629g	1.61433	1.38644
S13	MK1	24	glycerol/glucose	YALI0A02651g	173.586	7.4478
S13	MK1	24	glycerol/glucose	YALI0A02673g	71.4816	6.17954
S13	MK1	24	glycerol/glucose	YALI0A02695g	156.672	7.30078
S13	MK1	24	glycerol/glucose	YALI0A02717g	77.3781	6.29238
S13	MK1	24	glycerol/glucose	YALI0A02783g	9.62171	3.40894
S13	MK1	24	glycerol/glucose	YALI0A02849g	106.265	6.74503
S13	MK1	24	glycerol/glucose	YALI0A02871g	70.9456	6.16883
S13	MK1	24	glycerol/glucose	YALI0A02893g	4.15478	2.36591
S13	MK1	24	glycerol/glucose	YALI0A02915g	368.582	8.52975
S13	MK1	24	glycerol/glucose	YALI0A02937g	56.8253	5.85363
S13	MK1	24	glycerol/glucose	YALI0A02959g	27.0914	4.81206
S13	MK1	24	glycerol/glucose	YALI0A02981g	150.27	7.24098
S13	MK1	24	glycerol/glucose	YALI0A03003g	118.739	6.90375
S13	MK1	24	glycerol/glucose	YALI0A03025g	265.062	8.05562
S13	MK1	24	glycerol/glucose	YALI0A03069g	0	0
S13	MK1	24	glycerol/glucose	YALI0A03091g	0.050856	0.071565
S13	MK1	24	glycerol/glucose	YALI0A03113g	460.551	8.85035
S13	MK1	24	glycerol/glucose	YALI0A03135g	2.90906	1.96682
S13	MK1	24	glycerol/glucose	YALI0A03179g	0.171724	0.228633
S13	MK1	24	glycerol/glucose	YALI0A03201g	0.601928	0.679809
S13	MK1	24	glycerol/glucose	YALI0A03245g	15.651	4.05754
S13	MK1	24	glycerol/glucose	YALI0A03399g	63.2011	6.00453
S13	MK1	24	glycerol/glucose	YALI0A03421g	3.49292	2.16765
S13	MK1	24	glycerol/glucose	YALI0A03443g	68.5051	6.11905
S13	MK1	24	glycerol/glucose	YALI0A03509g	42.5128	5.44337
S13	MK1	24	glycerol/glucose	YALI0A03531g	9.9285	3.45002
S13	MK1	24	glycerol/glucose	YALI0A03553g	43.5698	5.478
S13	MK1	24	glycerol/glucose	YALI0A03575g	97.1896	6.6175
S13	MK1	24	glycerol/glucose	YALI0A03597g	546.616	9.09702
S13	MK1	24	glycerol/glucose	YALI0A03641g	30.8534	4.99337
S13	MK1	24	glycerol/glucose	YALI0A03663g	41.9203	5.42359
S13	MK1	24	glycerol/glucose	YALI0A03685g	32.6259	5.0715
S13	MK1	24	glycerol/glucose	YALI0A03751g	17.3347	4.19651
S13	MK1	24	glycerol/glucose	YALI0A03773g	57.5434	5.87144
S13	MK1	24	glycerol/glucose	YALI0A03817g	22.3049	4.54256
S13	MK1	24	glycerol/glucose	YALI0A03839g	157.352	7.30699
S13	MK1	24	glycerol/glucose	YALI0A03861g	19.4155	4.35159
S13	MK1	24	glycerol/glucose	YALI0A03883g	33.9163	5.12583
S13	MK1	24	glycerol/glucose	YALI0A03905g	70.4116	6.15809
S13	MK1	24	glycerol/glucose	YALI0A03927g	21.1689	4.47047
S13	MK1	24	glycerol/glucose	YALI0A03949g	2.28631	1.71647
S13	MK1	24	glycerol/glucose	YALI0A03971g	4.99444	2.58363
S13	MK1	24	glycerol/glucose	YALI0A03993g	4.63019	2.49318
S13	MK1	24	glycerol/glucose	YALI0A04059g	16.5133	4.13038
S13	MK1	24	glycerol/glucose	YALI0A04191g	36.4931	5.22855
S13	MK1	24	glycerol/glucose	YALI0A04279g	0	0
S13	MK1	24	glycerol/glucose	YALI0A04301g	11.5753	3.65252
S13	MK1	24	glycerol/glucose	YALI0A04323g	22.2813	4.5411
S13	MK1	24	glycerol/glucose	YALI0A04345g	105.693	6.73732
S13	MK1	24	glycerol/glucose	YALI0A04367g	211.817	7.73347
S13	MK1	24	glycerol/glucose	YALI0A04455g	14.9017	3.99111
S13	MK1	24	glycerol/glucose	YALI0A04499g	0	0
S13	MK1	24	glycerol/glucose	YALI0A04521g	0	0
S13	MK1	24	glycerol/glucose	YALI0A04587g	172.75	7.44087
S13	MK1	24	glycerol/glucose	YALI0A04609g	26.5221	4.78252
S13	MK1	24	glycerol/glucose	YALI0A04631g	0.751689	0.808747
S13	MK1	24	glycerol/glucose	YALI0A04653g	29.6757	4.93902
S13	MK1	24	glycerol/glucose	YALI0A04675g	76.1419	6.26944
S13	MK1	24	glycerol/glucose	YALI0A04697g	42.0961	5.42949
S13	MK1	24	glycerol/glucose	YALI0A04719g	2.17863	1.6684
S13	MK1	24	glycerol/glucose	YALI0A04741g	10.1689	3.48142
S13	MK1	24	glycerol/glucose	YALI0A04785g	16.7239	4.14762
S13	MK1	24	glycerol/glucose	YALI0A04873g	33.7607	5.11939
S13	MK1	24	glycerol/glucose	YALI0A04895g	381.689	8.58003
S13	MK1	24	glycerol/glucose	YALI0A04917g	295.483	8.2118
S13	MK1	24	glycerol/glucose	YALI0A04939g	15.6353	4.05617
S13	MK1	24	glycerol/glucose	YALI0A04961g	137.673	7.11554
S13	MK1	24	glycerol/glucose	YALI0A04983g	284.811	8.15892
S13	MK1	24	glycerol/glucose	YALI0A05005g	0.379749	0.464406
S13	MK1	24	glycerol/glucose	YALI0A05027g	58.6834	5.89926
S13	MK1	24	glycerol/glucose	YALI0A05115g	13.8635	3.8937
S13	MK1	24	glycerol/glucose	YALI0A05137g	177.276	7.47797
S13	MK1	24	glycerol/glucose	YALI0A05159g	22.4826	4.55352
S13	MK1	24	glycerol/glucose	YALI0A05181g	31.2358	5.01059
S13	MK1	24	glycerol/glucose	YALI0A05203g	2.72618	1.8977
S13	MK1	24	glycerol/glucose	YALI0A05225g	0.970816	0.978793
S13	MK1	24	glycerol/glucose	YALI0A05247g	31.0452	5.00203
S13	MK1	24	glycerol/glucose	YALI0A05291g	6.91987	2.98548
S13	MK1	24	glycerol/glucose	YALI0A05357g	33.8804	5.12434
S13	MK1	24	glycerol/glucose	YALI0A05379g	42.9078	5.4564
S13	MK1	24	glycerol/glucose	YALI0A05401g	56.8693	5.85473
S13	MK1	24	glycerol/glucose	YALI0A05423g	108.541	6.77532
S13	MK1	24	glycerol/glucose	YALI0A05533g	52.953	5.75363
S13	MK1	24	glycerol/glucose	YALI0A05555g	26.1054	4.76051
S13	MK1	24	glycerol/glucose	YALI0A05577g	37.2844	5.25869
S13	MK1	24	glycerol/glucose	YALI0A05665g	1.68651	1.42573
S13	MK1	24	glycerol/glucose	YALI0A05775g	54.8841	5.80437
S13	MK1	24	glycerol/glucose	YALI0A05885g	4.87471	2.55452
S13	MK1	24	glycerol/glucose	YALI0A05929g	29.4794	4.92976
S13	MK1	24	glycerol/glucose	YALI0A05951g	2.53539	1.82187
S13	MK1	24	glycerol/glucose	YALI0A05973g	10.8835	3.57089
S13	MK1	24	glycerol/glucose	YALI0A05995g	60.1341	5.93391
S13	MK1	24	glycerol/glucose	YALI0A06017g	0.559296	0.640895
S13	MK1	24	glycerol/glucose	YALI0A06039g	0.143709	0.19372
S13	MK1	24	glycerol/glucose	YALI0A06061g	35.4607	5.18827
S13	MK1	24	glycerol/glucose	YALI0A06105g	0.522391	0.606339
S13	MK1	24	glycerol/glucose	YALI0A06171g	0	0
S13	MK1	24	glycerol/glucose	YALI0A06215g	0.030685	0.0436035
S13	MK1	24	glycerol/glucose	YALI0A06347g	64.9895	6.04416
S13	MK1	24	glycerol/glucose	YALI0A06369g	58.0961	5.88499
S13	MK1	24	glycerol/glucose	YALI0A06435g	452.991	8.82652
S13	MK1	24	glycerol/glucose	YALI0A06457g	3.70419	2.23395
S13	MK1	24	glycerol/glucose	YALI0A06479g	30.3193	4.96898
S13	MK1	24	glycerol/glucose	YALI0A06501g	61.2372	5.9597
S13	MK1	24	glycerol/glucose	YALI0A06523g	34.1856	5.13691
S13	MK1	24	glycerol/glucose	YALI0A06589g	86.93	6.45828
S13	MK1	24	glycerol/glucose	YALI0A06611g	9.85721	3.44058
S13	MK1	24	glycerol/glucose	YALI0A06633g	115.492	6.86409
S13	MK1	24	glycerol/glucose	YALI0A06655g	46.384	5.56633
S13	MK1	24	glycerol/glucose	YALI0A06677g	15.7849	4.06909
S13	MK1	24	glycerol/glucose	YALI0A06699g	6.85383	2.9734
S13	MK1	24	glycerol/glucose	YALI0A06721g	4.73196	2.51903
S13	MK1	24	glycerol/glucose	YALI0A06743g	47.8481	5.61023
S13	MK1	24	glycerol/glucose	YALI0A06765g	565.128	9.14498
S13	MK1	24	glycerol/glucose	YALI0A06787g	169.567	7.41419
S13	MK1	24	glycerol/glucose	YALI0A06809g	167.425	7.39597
S13	MK1	24	glycerol/glucose	YALI0A06831g	61.2908	5.96095
S13	MK1	24	glycerol/glucose	YALI0A06886g	52.5557	5.74297
S13	MK1	24	glycerol/glucose	YALI0A06908g	98.2358	6.63279
S13	MK1	24	glycerol/glucose	YALI0A06930g	8.22076	3.20489
S13	MK1	24	glycerol/glucose	YALI0A06952g	11.154	3.60336
S13	MK1	24	glycerol/glucose	YALI0A06974g	17.172	4.18364
S13	MK1	24	glycerol/glucose	YALI0A06996g	19.2169	4.33749
S13	MK1	24	glycerol/glucose	YALI0A07018g	92.0068	6.53926
S13	MK1	24	glycerol/glucose	YALI0A07062g	79.998	6.33981
S13	MK1	24	glycerol/glucose	YALI0A07084g	250.569	7.97481
S13	MK1	24	glycerol/glucose	YALI0A07106g	23.5118	4.6154
S13	MK1	24	glycerol/glucose	YALI0A07128g	1.54454	1.34741
S13	MK1	24	glycerol/glucose	YALI0A07142g	0.203694	0.267469
S13	MK1	24	glycerol/glucose	YALI0A07238g	25.7475	4.74133
S13	MK1	24	glycerol/glucose	YALI0A07249g	2.32837	1.73482
S13	MK1	24	glycerol/glucose	YALI0A07403g	178.245	7.48579
S13	MK1	24	glycerol/glucose	YALI0A07425g	4.93943	2.57032
S13	MK1	24	glycerol/glucose	YALI0A07447g	3.30582	2.10629
S13	MK1	24	glycerol/glucose	YALI0A07557g	1.15897	1.11034
S13	MK1	24	glycerol/glucose	YALI0A07579g	0.086459	0.119634
S13	MK1	24	glycerol/glucose	YALI0A07601g	5.54394	2.71016
S13	MK1	24	glycerol/glucose	YALI0A07623g	61.0302	5.9549
S13	MK1	24	glycerol/glucose	YALI0A07645g	3.07812	2.0279
S13	MK1	24	glycerol/glucose	YALI0A07667g	3.99566	2.32067
S13	MK1	24	glycerol/glucose	YALI0A07689g	36.6366	5.23406
S13	MK1	24	glycerol/glucose	YALI0A07711g	0.327535	0.40875
S13	MK1	24	glycerol/glucose	YALI0A07733g	60.3182	5.93824
S13	MK1	24	glycerol/glucose	YALI0A07755g	0.798447	0.846752
S13	MK1	24	glycerol/glucose	YALI0A07777g	0.969641	0.977933
S13	MK1	24	glycerol/glucose	YALI0A07799g	218.32	7.7769
S13	MK1	24	glycerol/glucose	YALI0A07821g	29.5684	4.93397
S13	MK1	24	glycerol/glucose	YALI0A07843g	12.7355	3.77984
S13	MK1	24	glycerol/glucose	YALI0A07865g	33.3382	5.10174
S13	MK1	24	glycerol/glucose	YALI0A07887g	2.42931	1.77792
S13	MK1	24	glycerol/glucose	YALI0A07997g	22.5259	4.55618
S13	MK1	24	glycerol/glucose	YALI0A08019g	61.2713	5.96049
S13	MK1	24	glycerol/glucose	YALI0A08041g	79.9117	6.33828
S13	MK1	24	glycerol/glucose	YALI0A08063g	54.7789	5.80165
S13	MK1	24	glycerol/glucose	YALI0A08077g	684.208	9.4204
S13	MK1	24	glycerol/glucose	YALI0A08107g	53.2743	5.7622
S13	MK1	24	glycerol/glucose	YALI0A08129g	222.999	7.80735
S13	MK1	24	glycerol/glucose	YALI0A08151g	82.1035	6.37684
S13	MK1	24	glycerol/glucose	YALI0A08165g	27.5076	4.83328
S13	MK1	24	glycerol/glucose	YALI0A08195g	1.2033	1.13966
S13	MK1	24	glycerol/glucose	YALI0A08217g	3.54387	2.18392
S13	MK1	24	glycerol/glucose	YALI0A08239g	60.4703	5.94182
S13	MK1	24	glycerol/glucose	YALI0A08261g	40.3159	5.36863
S13	MK1	24	glycerol/glucose	YALI0A08327g	0	0
S13	MK1	24	glycerol/glucose	YALI0A08338g	0	0
S13	MK1	24	glycerol/glucose	YALI0A08360g	5.41491	2.68143
S13	MK1	24	glycerol/glucose	YALI0A08404g	0.401251	0.486715
S13	MK1	24	glycerol/glucose	YALI0A08426g	30.8298	4.99231
S13	MK1	24	glycerol/glucose	YALI0A08448g	125.662	6.98484
S13	MK1	24	glycerol/glucose	YALI0A08536g	47.1327	5.58895
S13	MK1	24	glycerol/glucose	YALI0A08558g	15.0219	4.00197
S13	MK1	24	glycerol/glucose	YALI0A08580g	21.7689	4.50899
S13	MK1	24	glycerol/glucose	YALI0A08624g	0.239127	0.309324
S13	MK1	24	glycerol/glucose	YALI0A08646g	143.782	7.17774
S13	MK1	24	glycerol/glucose	YALI0A08668g	25.9763	4.75362
S13	MK1	24	glycerol/glucose	YALI0A08734g	36.5213	5.22964
S13	MK1	24	glycerol/glucose	YALI0A08800g	0.067647	0.0944347
S13	MK1	24	glycerol/glucose	YALI0A08866g	10.6026	3.53638
S13	MK1	24	glycerol/glucose	YALI0A08888g	0.321041	0.401675
S13	MK1	24	glycerol/glucose	YALI0A08932g	0	0
S13	MK1	24	glycerol/glucose	YALI0A08998g	0.485292	0.570747
S13	MK1	24	glycerol/glucose	YALI0A09020g	44.4889	5.50744
S13	MK1	24	glycerol/glucose	YALI0A09042g	49.739	5.66502
S13	MK1	24	glycerol/glucose	YALI0A09064g	167.006	7.39237
S13	MK1	24	glycerol/glucose	YALI0A09086g	140.891	7.14864
S13	MK1	24	glycerol/glucose	YALI0A09108g	34.8284	5.16303
S13	MK1	24	glycerol/glucose	YALI0A09196g	2.41541	1.77206
S13	MK1	24	glycerol/glucose	YALI0A09262g	0.515278	0.599583
S13	MK1	24	glycerol/glucose	YALI0A09284g	30.0117	4.95474
S13	MK1	24	glycerol/glucose	YALI0A09317g	0	0
S13	MK1	24	glycerol/glucose	YALI0A09383g	10.0932	3.4716
S13	MK1	24	glycerol/glucose	YALI0A09405g	13.7896	3.88652
S13	MK1	24	glycerol/glucose	YALI0A09427g	14.225	3.92837
S13	MK1	24	glycerol/glucose	YALI0A09438g	26.7605	4.79496
S13	MK1	24	glycerol/glucose	YALI0A09449g	9.97233	3.4558
S13	MK1	24	glycerol/glucose	YALI0A09471g	1.10973	1.07706
S13	MK1	24	glycerol/glucose	YALI0A09515g	2.48108	1.79954
S13	MK1	24	glycerol/glucose	YALI0A09537g	16.0335	4.0903
S13	MK1	24	glycerol/glucose	YALI0A09559g	10.7559	3.55532
S13	MK1	24	glycerol/glucose	YALI0A09592g	113.283	6.83646
S13	MK1	24	glycerol/glucose	YALI0A09614g	1.06657	1.04724
S13	MK1	24	glycerol/glucose	YALI0A09636g	40.0167	5.35814
S13	MK1	24	glycerol/glucose	YALI0A09658g	220.507	7.79121
S13	MK1	24	glycerol/glucose	YALI0A09680g	37.4874	5.26632
S13	MK1	24	glycerol/glucose	YALI0A09702g	42.0056	5.42645
S13	MK1	24	glycerol/glucose	YALI0A09724g	18.4038	4.27827
S13	MK1	24	glycerol/glucose	YALI0A09746g	75.8532	6.26403
S13	MK1	24	glycerol/glucose	YALI0A09768g	13.0526	3.81277
S13	MK1	24	glycerol/glucose	YALI0A09790g	64.0394	6.02324
S13	MK1	24	glycerol/glucose	YALI0A09812g	293.769	8.20344
S13	MK1	24	glycerol/glucose	YALI0A09834g	38.1962	5.29264
S13	MK1	24	glycerol/glucose	YALI0A09845g	300.417	8.23562
S13	MK1	24	glycerol/glucose	YALI0A09856g	188.228	7.56398
S13	MK1	24	glycerol/glucose	YALI0A09878g	53.8438	5.77726
S13	MK1	24	glycerol/glucose	YALI0A09900g	436.275	8.7724
S13	MK1	24	glycerol/glucose	YALI0A09922g	1323.74	10.3715
S13	MK1	24	glycerol/glucose	YALI0A09933g	4201.08	12.0369
S13	MK1	24	glycerol/glucose	YALI0A09988g	27.8634	4.85117
S13	MK1	24	glycerol/glucose	YALI0A10010g	33.188	5.09542
S13	MK1	24	glycerol/glucose	YALI0A10032g	70.2765	6.15536
S13	MK1	24	glycerol/glucose	YALI0A10076g	160.62	7.33647
S13	MK1	24	glycerol/glucose	YALI0A10098g	94.5708	6.5785
S13	MK1	24	glycerol/glucose	YALI0A10120g	26.058	4.75798
S13	MK1	24	glycerol/glucose	YALI0A10142g	27.504	4.83309
S13	MK1	24	glycerol/glucose	YALI0A10164g	19.1632	4.33365
S13	MK1	24	glycerol/glucose	YALI0A10186g	17.0072	4.1705
S13	MK1	24	glycerol/glucose	YALI0A10208g	0.425495	0.511463
S13	MK1	24	glycerol/glucose	YALI0A10230g	34.2945	5.14137
S13	MK1	24	glycerol/glucose	YALI0A10252g	19.361	4.34773
S13	MK1	24	glycerol/glucose	YALI0A10274g	124.13	6.96729
S13	MK1	24	glycerol/glucose	YALI0A10296g	2.26074	1.7052
S13	MK1	24	glycerol/glucose	YALI0A10310g	38.2329	5.29399
S13	MK1	24	glycerol/glucose	YALI0A10318g	24.0011	4.64392
S13	MK1	24	glycerol/glucose	YALI0A10362g	122.27	6.94568
S13	MK1	24	glycerol/glucose	YALI0A10395g	0	0
S13	MK1	24	glycerol/glucose	YALI0A10439g	0	0
S13	MK1	24	glycerol/glucose	YALI0A10483g	13.6861	3.87638
S13	MK1	24	glycerol/glucose	YALI0A10527g	36.7783	5.23949
S13	MK1	24	glycerol/glucose	YALI0A10549g	74.1196	6.23112
S13	MK1	24	glycerol/glucose	YALI0A10571g	66.1162	6.06859
S13	MK1	24	glycerol/glucose	YALI0A10593g	4.4259	2.43986
S13	MK1	24	glycerol/glucose	YALI0A10615g	127.719	7.00808
S13	MK1	24	glycerol/glucose	YALI0A10637g	39.6986	5.34691
S13	MK1	24	glycerol/glucose	YALI0A10659g	2439.43	11.2529
S13	MK1	24	glycerol/glucose	YALI0A10681g	29.408	4.92638
S13	MK1	24	glycerol/glucose	YALI0A10703g	25.9038	4.74974
S13	MK1	24	glycerol/glucose	YALI0A10725g	642.866	9.33062
S13	MK1	24	glycerol/glucose	YALI0A10747g	653.185	9.35356
S13	MK1	24	glycerol/glucose	YALI0A10769g	1.22832	1.15595
S13	MK1	24	glycerol/glucose	YALI0A10813g	28.8828	4.90124
S13	MK1	24	glycerol/glucose	YALI0A10879g	765.796	9.5827
S13	MK1	24	glycerol/glucose	YALI0A10901g	0	0
S13	MK1	24	glycerol/glucose	YALI0A10945g	0.986629	0.990322
S13	MK1	24	glycerol/glucose	YALI0A10967g	123.72	6.96255
S13	MK1	24	glycerol/glucose	YALI0A10989g	6.21472	2.85094
S13	MK1	24	glycerol/glucose	YALI0A11011g	0.517741	0.601926
S13	MK1	24	glycerol/glucose	YALI0A11077g	3.2475	2.08661
S13	MK1	24	glycerol/glucose	YALI0A11099g	30.9882	4.99947
S13	MK1	24	glycerol/glucose	YALI0A11121g	53.3982	5.76549
S13	MK1	24	glycerol/glucose	YALI0A11143g	235.941	7.88838
S13	MK1	24	glycerol/glucose	YALI0A11157g	273.108	8.0986
S13	MK1	24	glycerol/glucose	YALI0A11198g	36.5427	5.23046
S13	MK1	24	glycerol/glucose	YALI0A11220g	8.16859	3.1967
S13	MK1	24	glycerol/glucose	YALI0A11407g	15.818	4.07193
S13	MK1	24	glycerol/glucose	YALI0A11473g	0.142397	0.192064
S13	MK1	24	glycerol/glucose	YALI0A11517g	51.266	5.7078
S13	MK1	24	glycerol/glucose	YALI0A11539g	6.97919	2.99624
S13	MK1	24	glycerol/glucose	YALI0A11561g	6.44923	2.89709
S13	MK1	24	glycerol/glucose	YALI0A11605g	5.98955	2.8052
S13	MK1	24	glycerol/glucose	YALI0A11627g	0.298593	0.376949
S13	MK1	24	glycerol/glucose	YALI0A11649g	0.177186	0.235342
S13	MK1	24	glycerol/glucose	YALI0A11671g	9.25335	3.35802
S13	MK1	24	glycerol/glucose	YALI0A11737g	0.484792	0.570261
S13	MK1	24	glycerol/glucose	YALI0A11759g	0.04013	0.0567639
S13	MK1	24	glycerol/glucose	YALI0A11781g	0.532437	0.615828
S13	MK1	24	glycerol/glucose	YALI0A11803g	0.079039	0.109747
S13	MK1	24	glycerol/glucose	YALI0A11847g	0	0
S13	MK1	24	glycerol/glucose	YALI0A11869g	13.6941	3.87716
S13	MK1	24	glycerol/glucose	YALI0A11891g	5.27801	2.65031
S13	MK1	24	glycerol/glucose	YALI0A11935g	16.6169	4.13889
S13	MK1	24	glycerol/glucose	YALI0A12001g	21.9671	4.5215
S13	MK1	24	glycerol/glucose	YALI0A12023g	60.8669	5.9511
S13	MK1	24	glycerol/glucose	YALI0A12045g	424.359	8.73254
S13	MK1	24	glycerol/glucose	YALI0A12067g	92.0829	6.54044
S13	MK1	24	glycerol/glucose	YALI0A12111g	98.79	6.64082
S13	MK1	24	glycerol/glucose	YALI0A12133g	25.8517	4.74694
S13	MK1	24	glycerol/glucose	YALI0A12155g	49.0457	5.64518
S13	MK1	24	glycerol/glucose	YALI0A12177g	190.962	7.58468
S13	MK1	24	glycerol/glucose	YALI0A12199g	3.63293	2.21193
S13	MK1	24	glycerol/glucose	YALI0A12221g	2.96213	1.98628
S13	MK1	24	glycerol/glucose	YALI0A12243g	5.76447	2.75798
S13	MK1	24	glycerol/glucose	YALI0A12265g	10.5642	3.5316
S13	MK1	24	glycerol/glucose	YALI0A12287g	14.3302	3.93831
S13	MK1	24	glycerol/glucose	YALI0A12353g	38.3323	5.29764
S13	MK1	24	glycerol/glucose	YALI0A12419g	0.630433	0.705255
S13	MK1	24	glycerol/glucose	YALI0A12441g	12.3395	3.73764
S13	MK1	24	glycerol/glucose	YALI0A12507g	35.7027	5.19782
S13	MK1	24	glycerol/glucose	YALI0A12573g	1.98324	1.57688
S13	MK1	24	glycerol/glucose	YALI0A12617g	36.7791	5.23952
S13	MK1	24	glycerol/glucose	YALI0A12683g	8.56822	3.25825
S13	MK1	24	glycerol/glucose	YALI0A12705g	65.9129	6.06421
S13	MK1	24	glycerol/glucose	YALI0A12815g	0	0
S13	MK1	24	glycerol/glucose	YALI0A12837g	0	0
S13	MK1	24	glycerol/glucose	YALI0A12925g	0	0
S13	MK1	24	glycerol/glucose	YALI0A12969g	31.8036	5.03578
S13	MK1	24	glycerol/glucose	YALI0A13013g	1.02674	1.01916
S13	MK1	24	glycerol/glucose	YALI0A13035g	173.382	7.44611
S13	MK1	24	glycerol/glucose	YALI0A13057g	29.3183	4.92211
S13	MK1	24	glycerol/glucose	YALI0A13079g	3.36988	2.12759
S13	MK1	24	glycerol/glucose	YALI0A13101g	79.4909	6.33075
S13	MK1	24	glycerol/glucose	YALI0A13233g	5.18295	2.62829
S13	MK1	24	glycerol/glucose	YALI0A13255g	0	0
S13	MK1	24	glycerol/glucose	YALI0A13277g	43.0222	5.46016
S13	MK1	24	glycerol/glucose	YALI0A13299g	66.5965	6.07888
S13	MK1	24	glycerol/glucose	YALI0A13321g	84.7512	6.42209
S13	MK1	24	glycerol/glucose	YALI0A13387g	243.519	7.9338
S13	MK1	24	glycerol/glucose	YALI0A13497g	6.12456	2.8328
S13	MK1	24	glycerol/glucose	YALI0A13519g	28.5175	4.8835
S13	MK1	24	glycerol/glucose	YALI0A13541g	109.018	6.78159
S13	MK1	24	glycerol/glucose	YALI0A13563g	87.2033	6.46276
S13	MK1	24	glycerol/glucose	YALI0A13585g	117.37	6.88716
S13	MK1	24	glycerol/glucose	YALI0A13607g	0.481878	0.567427
S13	MK1	24	glycerol/glucose	YALI0A13673g	26.8832	4.80132
S13	MK1	24	glycerol/glucose	YALI0A13695g	8.0645	3.18023
S13	MK1	24	glycerol/glucose	YALI0A13849g	0	0
S13	MK1	24	glycerol/glucose	YALI0A13915g	0	0
S13	MK1	24	glycerol/glucose	YALI0A13937g	0	0
S13	MK1	24	glycerol/glucose	YALI0A14069g	1.02276	1.01633
S13	MK1	24	glycerol/glucose	YALI0A14157g	31.2407	5.01081
S13	MK1	24	glycerol/glucose	YALI0A14212g	17.1988	4.18577
S13	MK1	24	glycerol/glucose	YALI0A14234g	0.231667	0.300612
S13	MK1	24	glycerol/glucose	YALI0A14256g	26.7013	4.79188
S13	MK1	24	glycerol/glucose	YALI0A14322g	4.8547	2.54959
S13	MK1	24	glycerol/glucose	YALI0A14366g	48.3073	5.62373
S13	MK1	24	glycerol/glucose	YALI0A14388g	19.1476	4.33253
S13	MK1	24	glycerol/glucose	YALI0A14454g	33.7897	5.12059
S13	MK1	24	glycerol/glucose	YALI0A14476g	36.5539	5.23089
S13	MK1	24	glycerol/glucose	YALI0A14498g	253.582	7.99199
S13	MK1	24	glycerol/glucose	YALI0A14520g	14.4546	3.94997
S13	MK1	24	glycerol/glucose	YALI0A14542g	206.427	7.69646
S13	MK1	24	glycerol/glucose	YALI0A14564g	12.1514	3.71714
S13	MK1	24	glycerol/glucose	YALI0A14586g	73.9826	6.22848
S13	MK1	24	glycerol/glucose	YALI0A14608g	98.1702	6.63183
S13	MK1	24	glycerol/glucose	YALI0A14630g	193.184	7.60128
S13	MK1	24	glycerol/glucose	YALI0A14707g	12.4455	3.74905
S13	MK1	24	glycerol/glucose	YALI0A14740g	47.2644	5.59289
S13	MK1	24	glycerol/glucose	YALI0A14762g	83.6898	6.40412
S13	MK1	24	glycerol/glucose	YALI0A14784g	172.307	7.43719
S13	MK1	24	glycerol/glucose	YALI0A14806g	672.813	9.3962
S13	MK1	24	glycerol/glucose	YALI0A14839g	33.4954	5.10833
S13	MK1	24	glycerol/glucose	YALI0A14861g	4.29204	2.40382
S13	MK1	24	glycerol/glucose	YALI0A14883g	6.57451	2.92115
S13	MK1	24	glycerol/glucose	YALI0A14905g	0.521512	0.605506
S13	MK1	24	glycerol/glucose	YALI0A14927g	1.21304	1.14603
S13	MK1	24	glycerol/glucose	YALI0A14949g	0	0
S13	MK1	24	glycerol/glucose	YALI0A15059g	32.0586	5.04695
S13	MK1	24	glycerol/glucose	YALI0A15081g	106.232	6.7446
S13	MK1	24	glycerol/glucose	YALI0A15103g	9.28643	3.36267
S13	MK1	24	glycerol/glucose	YALI0A15125g	88.2968	6.48054
S13	MK1	24	glycerol/glucose	YALI0A15147g	12.3916	3.74326
S13	MK1	24	glycerol/glucose	YALI0A15169g	0.109335	0.149695
S13	MK1	24	glycerol/glucose	YALI0A15257g	53.7616	5.77509
S13	MK1	24	glycerol/glucose	YALI0A15345g	22.9493	4.58191
S13	MK1	24	glycerol/glucose	YALI0A15378g	7.89556	3.15309
S13	MK1	24	glycerol/glucose	YALI0A15400g	111.103	6.80869
S13	MK1	24	glycerol/glucose	YALI0A15422g	67.4505	6.09699
S13	MK1	24	glycerol/glucose	YALI0A15433g	80.57	6.34997
S13	MK1	24	glycerol/glucose	YALI0A15444g	45.3573	5.53472
S13	MK1	24	glycerol/glucose	YALI0A15466g	35.7863	5.2011
S13	MK1	24	glycerol/glucose	YALI0A15488g	7.47548	3.08329
S13	MK1	24	glycerol/glucose	YALI0A15554g	45.44	5.5373
S13	MK1	24	glycerol/glucose	YALI0A15576g	19.7291	4.37358
S13	MK1	24	glycerol/glucose	YALI0A15598g	2.68639	1.88221
S13	MK1	24	glycerol/glucose	YALI0A15642g	2.6131	1.85324
S13	MK1	24	glycerol/glucose	YALI0A15686g	143.561	7.17553
S13	MK1	24	glycerol/glucose	YALI0A15708g	65.144	6.04754
S13	MK1	24	glycerol/glucose	YALI0A15752g	5.8869	2.78386
S13	MK1	24	glycerol/glucose	YALI0A15774g	82.6353	6.38604
S13	MK1	24	glycerol/glucose	YALI0A15796g	1.0098	1.00705
S13	MK1	24	glycerol/glucose	YALI0A15884g	38.8266	5.31566
S13	MK1	24	glycerol/glucose	YALI0A15906g	46.3247	5.56452
S13	MK1	24	glycerol/glucose	YALI0A15950g	97.106	6.61627
S13	MK1	24	glycerol/glucose	YALI0A15972g	665.552	9.38057
S13	MK1	24	glycerol/glucose	YALI0A16016g	1.95323	1.56229
S13	MK1	24	glycerol/glucose	YALI0A16038g	32.8268	5.0801
S13	MK1	24	glycerol/glucose	YALI0A16060g	79.9063	6.33818
S13	MK1	24	glycerol/glucose	YALI0A16082g	15.0994	4.00894
S13	MK1	24	glycerol/glucose	YALI0A16148g	10.5855	3.53425
S13	MK1	24	glycerol/glucose	YALI0A16170g	172.473	7.43857
S13	MK1	24	glycerol/glucose	YALI0A16192g	0	0
S13	MK1	24	glycerol/glucose	YALI0A16207g	0.065206	0.0911325
S13	MK1	24	glycerol/glucose	YALI0A16214g	310.525	8.28321
S13	MK1	24	glycerol/glucose	YALI0A16291g	156.868	7.30257
S13	MK1	24	glycerol/glucose	YALI0A16313g	1.24935	1.16951
S13	MK1	24	glycerol/glucose	YALI0A16379g	1746.13	10.7708
S13	MK1	24	glycerol/glucose	YALI0A16401g	17.886	4.23925
S13	MK1	24	glycerol/glucose	YALI0A16423g	0.298233	0.376549
S13	MK1	24	glycerol/glucose	YALI0A16445g	0.017064	0.0244105
S13	MK1	24	glycerol/glucose	YALI0A16467g	89.7808	6.50432
S13	MK1	24	glycerol/glucose	YALI0A16489g	53.4789	5.76763
S13	MK1	24	glycerol/glucose	YALI0A16511g	3.15917	2.05629
S13	MK1	24	glycerol/glucose	YALI0A16566g	140.406	7.1437
S13	MK1	24	glycerol/glucose	YALI0A16588g	30.3007	4.96812
S13	MK1	24	glycerol/glucose	YALI0A16610g	8.9686	3.31739
S13	MK1	24	glycerol/glucose	YALI0A16698g	96.0574	6.60077
S13	MK1	24	glycerol/glucose	YALI0A16720g	41.3655	5.40482
S13	MK1	24	glycerol/glucose	YALI0A16775g	652.551	9.35216
S13	MK1	24	glycerol/glucose	YALI0A16797g	253.203	7.98984
S13	MK1	24	glycerol/glucose	YALI0A16819g	53.0165	5.75533
S13	MK1	24	glycerol/glucose	YALI0A16841g	5.42785	2.68434
S13	MK1	24	glycerol/glucose	YALI0A16863g	38.0652	5.28781
S13	MK1	24	glycerol/glucose	YALI0A16868g	405.344	8.66656
S13	MK1	24	glycerol/glucose	YALI0A17020g	292.213	8.19581
S13	MK1	24	glycerol/glucose	YALI0A17039g	54.1971	5.78652
S13	MK1	24	glycerol/glucose	YALI0A17061g	44.3863	5.50418
S13	MK1	24	glycerol/glucose	YALI0A17127g	450.469	8.81848
S13	MK1	24	glycerol/glucose	YALI0A17149g	1.41396	1.2714
S13	MK1	24	glycerol/glucose	YALI0A17171g	16.2926	4.11208
S13	MK1	24	glycerol/glucose	YALI0A17193g	17.6598	4.22186
S13	MK1	24	glycerol/glucose	YALI0A17215g	27.8811	4.85205
S13	MK1	24	glycerol/glucose	YALI0A17237g	3.45142	2.15427
S13	MK1	24	glycerol/glucose	YALI0A17259g	5.54582	2.71057
S13	MK1	24	glycerol/glucose	YALI0A17281g	32.1501	5.05094
S13	MK1	24	glycerol/glucose	YALI0A17292g	61.2741	5.96056
S13	MK1	24	glycerol/glucose	YALI0A17314g	94.6467	6.57964
S13	MK1	24	glycerol/glucose	YALI0A17336g	143.293	7.17285
S13	MK1	24	glycerol/glucose	YALI0A17358g	20.3726	4.41769
S13	MK1	24	glycerol/glucose	YALI0A17380g	74.7468	6.24311
S13	MK1	24	glycerol/glucose	YALI0A17424g	75.5986	6.25925
S13	MK1	24	glycerol/glucose	YALI0A17446g	7.10902	3.01953
S13	MK1	24	glycerol/glucose	YALI0A17468g	248.41	7.96237
S13	MK1	24	glycerol/glucose	YALI0A17490g	60.3133	5.93813
S13	MK1	24	glycerol/glucose	YALI0A17512g	52.1701	5.73254
S13	MK1	24	glycerol/glucose	YALI0A17534g	0.153321	0.205794
S13	MK1	24	glycerol/glucose	YALI0A17556g	2.09312	1.62906
S13	MK1	24	glycerol/glucose	YALI0A17578g	59.5736	5.92062
S13	MK1	24	glycerol/glucose	YALI0A17600g	118.318	6.89866
S13	MK1	24	glycerol/glucose	YALI0A17666g	3.12161	2.04321
S13	MK1	24	glycerol/glucose	YALI0A17776g	14.203	3.92629
S13	MK1	24	glycerol/glucose	YALI0A17809g	45.4157	5.53654
S13	MK1	24	glycerol/glucose	YALI0A17831g	4462.99	12.1241
S13	MK1	24	glycerol/glucose	YALI0A17853g	76.6163	6.27829
S13	MK1	24	glycerol/glucose	YALI0A17875g	4.75369	2.52449
S13	MK1	24	glycerol/glucose	YALI0A17897g	1.30155	1.20261
S13	MK1	24	glycerol/glucose	YALI0A17919g	870.072	9.76665
S13	MK1	24	glycerol/glucose	YALI0A17941g	80.6503	6.35139
S13	MK1	24	glycerol/glucose	YALI0A17946g	519.474	9.02368
S13	MK1	24	glycerol/glucose	YALI0A17963g	1.39149	1.25791
S13	MK1	24	glycerol/glucose	YALI0A17985g	279.23	8.13047
S13	MK1	24	glycerol/glucose	YALI0A18007g	111.524	6.81409
S13	MK1	24	glycerol/glucose	YALI0A18029g	62.9068	5.9979
S13	MK1	24	glycerol/glucose	YALI0A18040g	6.57108	2.9205
S13	MK1	24	glycerol/glucose	YALI0A18062g	482.834	8.91837
S13	MK1	24	glycerol/glucose	YALI0A18139g	94.7426	6.58109
S13	MK1	24	glycerol/glucose	YALI0A18161g	203.172	7.67364
S13	MK1	24	glycerol/glucose	YALI0A18183g	150.001	7.23842
S13	MK1	24	glycerol/glucose	YALI0A18205g	1091.81	10.0938
S13	MK1	24	glycerol/glucose	YALI0A18227g	173.349	7.44583
S13	MK1	24	glycerol/glucose	YALI0A18249g	68.8681	6.12656
S13	MK1	24	glycerol/glucose	YALI0A18271g	33.2561	5.09829
S13	MK1	24	glycerol/glucose	YALI0A18293g	48.1969	5.6205
S13	MK1	24	glycerol/glucose	YALI0A18315g	67.2859	6.09352
S13	MK1	24	glycerol/glucose	YALI0A18337g	149.251	7.23124
S13	MK1	24	glycerol/glucose	YALI0A18359g	50.634	5.69025
S13	MK1	24	glycerol/glucose	YALI0A18381g	42.859	5.4548
S13	MK1	24	glycerol/glucose	YALI0A18403g	50.5884	5.68897
S13	MK1	24	glycerol/glucose	YALI0A18425g	8.30327	3.21774
S13	MK1	24	glycerol/glucose	YALI0A18447g	0	0
S13	MK1	24	glycerol/glucose	YALI0A18469g	52.1148	5.73104
S13	MK1	24	glycerol/glucose	YALI0A18524g	15.9899	4.0866
S13	MK1	24	glycerol/glucose	YALI0A18546g	0.865413	0.899495
S13	MK1	24	glycerol/glucose	YALI0A18568g	57.6269	5.87349
S13	MK1	24	glycerol/glucose	YALI0A18590g	128.155	7.01296
S13	MK1	24	glycerol/glucose	YALI0A18612g	445.74	8.80329
S13	MK1	24	glycerol/glucose	YALI0A18634g	42.2634	5.43508
S13	MK1	24	glycerol/glucose	YALI0A18656g	446.738	8.80651
S13	MK1	24	glycerol/glucose	YALI0A18678g	86.8352	6.45673
S13	MK1	24	glycerol/glucose	YALI0A18700g	26.4596	4.77924
S13	MK1	24	glycerol/glucose	YALI0A18722g	43.5404	5.47704
S13	MK1	24	glycerol/glucose	YALI0A18744g	40.0296	5.35859
S13	MK1	24	glycerol/glucose	YALI0A18766g	105.148	6.72993
S13	MK1	24	glycerol/glucose	YALI0A18788g	71.4912	6.17973
S13	MK1	24	glycerol/glucose	YALI0A18810g	3130.82	11.6128
S13	MK1	24	glycerol/glucose	YALI0A18832g	13.1874	3.82653
S13	MK1	24	glycerol/glucose	YALI0A18898g	174.02	7.45138
S13	MK1	24	glycerol/glucose	YALI0A18920g	0.362767	0.446539
S13	MK1	24	glycerol/glucose	YALI0A18942g	230.682	7.856
S13	MK1	24	glycerol/glucose	YALI0A18964g	43.6687	5.48119
S13	MK1	24	glycerol/glucose	YALI0A18986g	217.411	7.7709
S13	MK1	24	glycerol/glucose	YALI0A19008g	54.2237	5.78722
S13	MK1	24	glycerol/glucose	YALI0A19030g	573.225	9.16547
S13	MK1	24	glycerol/glucose	YALI0A19052g	94.3124	6.57459
S13	MK1	24	glycerol/glucose	YALI0A19074g	119.941	6.91815
S13	MK1	24	glycerol/glucose	YALI0A19096g	17.8457	4.23616
S13	MK1	24	glycerol/glucose	YALI0A19118g	0.126567	0.171933
S13	MK1	24	glycerol/glucose	YALI0A19140g	79.453	6.33008
S13	MK1	24	glycerol/glucose	YALI0A19162g	36.1675	5.21597
S13	MK1	24	glycerol/glucose	YALI0A19184g	46.3529	5.56538
S13	MK1	24	glycerol/glucose	YALI0A19206g	65.1244	6.04711
S13	MK1	24	glycerol/glucose	YALI0A19228g	1.05235	1.03728
S13	MK1	24	glycerol/glucose	YALI0A19250g	11.9095	3.69037
S13	MK1	24	glycerol/glucose	YALI0A19272g	88.7621	6.48803
S13	MK1	24	glycerol/glucose	YALI0A19316g	1.84193	1.50687
S13	MK1	24	glycerol/glucose	YALI0A19338g	1.28242	1.19056
S13	MK1	24	glycerol/glucose	YALI0A19360g	13.751	3.88274
S13	MK1	24	glycerol/glucose	YALI0A19404g	31.8814	5.0392
S13	MK1	24	glycerol/glucose	YALI0A19426g	7931.06	12.9535
S13	MK1	24	glycerol/glucose	YALI0A19448g	287.278	8.17132
S13	MK1	24	glycerol/glucose	YALI0A19470g	767.347	9.58561
S13	MK1	24	glycerol/glucose	YALI0A19492g	249.484	7.96858
S13	MK1	24	glycerol/glucose	YALI0A19514g	320.086	8.32682
S13	MK1	24	glycerol/glucose	YALI0A19536g	27.3776	4.82668
S13	MK1	24	glycerol/glucose	YALI0A19558g	119.67	6.91492
S13	MK1	24	glycerol/glucose	YALI0A19580g	8.33739	3.22302
S13	MK1	24	glycerol/glucose	YALI0A19602g	457.242	8.83997
S13	MK1	24	glycerol/glucose	YALI0A19624g	40.96	5.39094
S13	MK1	24	glycerol/glucose	YALI0A19646g	67.1346	6.09032
S13	MK1	24	glycerol/glucose	YALI0A19668g	54.9574	5.80626
S13	MK1	24	glycerol/glucose	YALI0A19690g	2227.77	11.122
S13	MK1	24	glycerol/glucose	YALI0A19712g	33.1031	5.09183
S13	MK1	24	glycerol/glucose	YALI0A19734g	85.2981	6.43126
S13	MK1	24	glycerol/glucose	YALI0A19756g	301.674	8.24162
S13	MK1	24	glycerol/glucose	YALI0A19778g	164.263	7.36862
S13	MK1	24	glycerol/glucose	YALI0A19800g	70.9392	6.16871
S13	MK1	24	glycerol/glucose	YALI0A19822g	243.022	7.93087
S13	MK1	24	glycerol/glucose	YALI0A19844g	214.53	7.75174
S13	MK1	24	glycerol/glucose	YALI0A19866g	322.869	8.33927
S13	MK1	24	glycerol/glucose	YALI0A19888g	1631.88	10.6732
S13	MK1	24	glycerol/glucose	YALI0A19910g	42.0011	5.4263
S13	MK1	24	glycerol/glucose	YALI0A19932g	32.4554	5.06417
S13	MK1	24	glycerol/glucose	YALI0A19954g	5.38953	2.67571
S13	MK1	24	glycerol/glucose	YALI0A19976g	139.88	7.13832
S13	MK1	24	glycerol/glucose	YALI0A19998g	29.6706	4.93879
S13	MK1	24	glycerol/glucose	YALI0A20064g	39.7909	5.35017
S13	MK1	24	glycerol/glucose	YALI0A20086g	42.329	5.43726
S13	MK1	24	glycerol/glucose	YALI0A20108g	159.326	7.32486
S13	MK1	24	glycerol/glucose	YALI0A20130g	4.47503	2.45287
S13	MK1	24	glycerol/glucose	YALI0A20152g	0.651626	0.723887
S13	MK1	24	glycerol/glucose	YALI0A20174g	37.3629	5.26164
S13	MK1	24	glycerol/glucose	YALI0A20207g	7.91853	3.15681
S13	MK1	24	glycerol/glucose	YALI0A20273g	13.0785	3.81542
S13	MK1	24	glycerol/glucose	YALI0A20295g	331.47	8.37708
S13	MK1	24	glycerol/glucose	YALI0A20328g	39.9281	5.35502
S13	MK1	24	glycerol/glucose	YALI0A20350g	1034.41	10.016
S13	MK1	24	glycerol/glucose	YALI0A20372g	54.4537	5.79321
S13	MK1	24	glycerol/glucose	YALI0A20394g	126.245	6.99147
S13	MK1	24	glycerol/glucose	YALI0A20416g	76.4803	6.27576
S13	MK1	24	glycerol/glucose	YALI0A20438g	0.36249	0.446246
S13	MK1	24	glycerol/glucose	YALI0A20460g	0.85929	0.894752
S13	MK1	24	glycerol/glucose	YALI0A20482g	42.3585	5.43824
S13	MK1	24	glycerol/glucose	YALI0A20504g	42.9312	5.45717
S13	MK1	24	glycerol/glucose	YALI0A20518g	213.053	7.74182
S13	MK1	24	glycerol/glucose	YALI0A20526g	156.472	7.29895
S13	MK1	24	glycerol/glucose	YALI0A20548g	5.8031	2.76619
S13	MK1	24	glycerol/glucose	YALI0A20570g	108.961	6.78085
S13	MK1	24	glycerol/glucose	YALI0A20592g	150.112	7.23948
S13	MK1	24	glycerol/glucose	YALI0A20614g	67.4707	6.09741
S13	MK1	24	glycerol/glucose	YALI0A20636g	80.6917	6.35212
S13	MK1	24	glycerol/glucose	YALI0A20658g	71.1866	6.17366
S13	MK1	24	glycerol/glucose	YALI0A20680g	97.169	6.6172
S13	MK1	24	glycerol/glucose	YALI0A20702g	69.0294	6.12989
S13	MK1	24	glycerol/glucose	YALI0A20724g	158.526	7.31765
S13	MK1	24	glycerol/glucose	YALI0A20746g	2106.67	11.0414
S13	MK1	24	glycerol/glucose	YALI0A20768g	15.418	4.0372
S13	MK1	24	glycerol/glucose	YALI0A20790g	33.6417	5.11444
S13	MK1	24	glycerol/glucose	YALI0A20812g	0.934434	0.951912
S13	MK1	24	glycerol/glucose	YALI0A20834g	14.5815	3.96176
S13	MK1	24	glycerol/glucose	YALI0A20867g	283.543	8.1525
S13	MK1	24	glycerol/glucose	YALI0A20900g	22.6035	4.56093
S13	MK1	24	glycerol/glucose	YALI0A20922g	35.1151	5.17453
S13	MK1	24	glycerol/glucose	YALI0A20944g	96.1885	6.60271
S13	MK1	24	glycerol/glucose	YALI0A20966g	67.1074	6.08974
S13	MK1	24	glycerol/glucose	YALI0A20988g	8.24008	3.2079
S13	MK1	24	glycerol/glucose	YALI0A21010g	89.0844	6.49321
S13	MK1	24	glycerol/glucose	YALI0A21076g	46.2876	5.56339
S13	MK1	24	glycerol/glucose	YALI0A21098g	112.906	6.8317
S13	MK1	24	glycerol/glucose	YALI0A21120g	5.92513	2.79184
S13	MK1	24	glycerol/glucose	YALI0A21131g	25.6991	4.73872
S13	MK1	24	glycerol/glucose	YALI0A21153g	31.2843	5.01276
S13	MK1	24	glycerol/glucose	YALI0A21175g	9.27123	3.36054
S13	MK1	24	glycerol/glucose	YALI0A21197g	29.796	4.94467
S13	MK1	24	glycerol/glucose	YALI0A21241g	22.3117	4.54298
S13	MK1	24	glycerol/glucose	YALI0A21263g	64.2996	6.029
S13	MK1	24	glycerol/glucose	YALI0A21285g	28.0316	4.85955
S13	MK1	24	glycerol/glucose	YALI0A21307g	1629.22	10.6708
S13	MK1	24	glycerol/glucose	YALI0A21351g	378.217	8.56688
S13	MK1	24	glycerol/glucose	YALI0A21373g	24.2691	4.6593
S13	MK1	24	glycerol/glucose	YALI0A21395g	0.466132	0.552015
S13	MK1	24	glycerol/glucose	YALI0A21417g	45.7851	5.54798
S13	MK1	24	glycerol/glucose	YALI0A21439g	188.843	7.56866
S13	MK1	24	glycerol/glucose	YALI0A21461g	106.789	6.75206
S13	MK1	24	glycerol/glucose	YALI0B00110g	22.8601	4.57653
S13	MK1	24	glycerol/glucose	YALI0B00132g	1.46957	1.30426
S13	MK1	24	glycerol/glucose	YALI0B00154g	12.347	3.73844
S13	MK1	24	glycerol/glucose	YALI0B00198g	30.7742	4.98979
S13	MK1	24	glycerol/glucose	YALI0B00220g	142.059	7.16046
S13	MK1	24	glycerol/glucose	YALI0B00264g	97.8081	6.62656
S13	MK1	24	glycerol/glucose	YALI0B00286g	23.3915	4.60831
S13	MK1	24	glycerol/glucose	YALI0B00308g	31.7503	5.03344
S13	MK1	24	glycerol/glucose	YALI0B00374g	0.403305	0.488829
S13	MK1	24	glycerol/glucose	YALI0B00396g	0.044017	0.0621452
S13	MK1	24	glycerol/glucose	YALI0B00418g	0	0
S13	MK1	24	glycerol/glucose	YALI0B00440g	0.278273	0.354196
S13	MK1	24	glycerol/glucose	YALI0B00462g	6.89479	2.9809
S13	MK1	24	glycerol/glucose	YALI0B00528g	54.9225	5.80536
S13	MK1	24	glycerol/glucose	YALI0B00550g	72.2295	6.19435
S13	MK1	24	glycerol/glucose	YALI0B00572g	152.5	7.2621
S13	MK1	24	glycerol/glucose	YALI0B00594g	18.5464	4.28883
S13	MK1	24	glycerol/glucose	YALI0B00616g	77.8787	6.30156
S13	MK1	24	glycerol/glucose	YALI0B00638g	20.1362	4.40164
S13	MK1	24	glycerol/glucose	YALI0B00660g	25.3722	4.72094
S13	MK1	24	glycerol/glucose	YALI0B00682g	0	0
S13	MK1	24	glycerol/glucose	YALI0B00704g	616.564	9.27045
S13	MK1	24	glycerol/glucose	YALI0B00726g	217.672	7.77262
S13	MK1	24	glycerol/glucose	YALI0B00748g	4.47917	2.45396
S13	MK1	24	glycerol/glucose	YALI0B00770g	350.201	8.45615
S13	MK1	24	glycerol/glucose	YALI0B00792g	603.454	9.23949
S13	MK1	24	glycerol/glucose	YALI0B00814g	1.24676	1.16785
S13	MK1	24	glycerol/glucose	YALI0B00836g	108.461	6.77428
S13	MK1	24	glycerol/glucose	YALI0B00858g	515.784	9.01342
S13	MK1	24	glycerol/glucose	YALI0B00880g	40.3873	5.37112
S13	MK1	24	glycerol/glucose	YALI0B00902g	18.4587	4.28234
S13	MK1	24	glycerol/glucose	YALI0B00924g	315.622	8.30662
S13	MK1	24	glycerol/glucose	YALI0B00946g	244.348	7.93868
S13	MK1	24	glycerol/glucose	YALI0B00968g	28.7754	4.89605
S13	MK1	24	glycerol/glucose	YALI0B00990g	97.5966	6.62347
S13	MK1	24	glycerol/glucose	YALI0B01012g	37.9274	5.28271
S13	MK1	24	glycerol/glucose	YALI0B01034g	159.293	7.32456
S13	MK1	24	glycerol/glucose	YALI0B01056g	44.377	5.50389
S13	MK1	24	glycerol/glucose	YALI0B01078g	20.4403	4.42225
S13	MK1	24	glycerol/glucose	YALI0B01100g	3.38629	2.133
S13	MK1	24	glycerol/glucose	YALI0B01144g	37.7781	5.27717
S13	MK1	24	glycerol/glucose	YALI0B01166g	48.1028	5.61773
S13	MK1	24	glycerol/glucose	YALI0B01188g	10.1453	3.47836
S13	MK1	24	glycerol/glucose	YALI0B01210g	2.21715	1.68578
S13	MK1	24	glycerol/glucose	YALI0B01224g	63.4566	6.01026
S13	MK1	24	glycerol/glucose	YALI0B01254g	29.9003	4.94955
S13	MK1	24	glycerol/glucose	YALI0B01276g	8.7111	3.27963
S13	MK1	24	glycerol/glucose	YALI0B01298g	86.5723	6.4524
S13	MK1	24	glycerol/glucose	YALI0B01320g	20.1358	4.40162
S13	MK1	24	glycerol/glucose	YALI0B01342g	2.76348	1.91207
S13	MK1	24	glycerol/glucose	YALI0B01364g	96.1404	6.602
S13	MK1	24	glycerol/glucose	YALI0B01386g	170.786	7.42447
S13	MK1	24	glycerol/glucose	YALI0B01408g	66.2326	6.07109
S13	MK1	24	glycerol/glucose	YALI0B01430g	22.3347	4.5444
S13	MK1	24	glycerol/glucose	YALI0B01452g	14.9924	3.99932
S13	MK1	24	glycerol/glucose	YALI0B01474g	31.3837	5.01719
S13	MK1	24	glycerol/glucose	YALI0B01540g	511.771	9.00217
S13	MK1	24	glycerol/glucose	YALI0B01562g	23.0105	4.58559
S13	MK1	24	glycerol/glucose	YALI0B01584g	29.8728	4.94827
S13	MK1	24	glycerol/glucose	YALI0B01606g	21.3788	4.48406
S13	MK1	24	glycerol/glucose	YALI0B01628g	97.7407	6.62557
S13	MK1	24	glycerol/glucose	YALI0B01650g	17.5697	4.21488
S13	MK1	24	glycerol/glucose	YALI0B01672g	29.0623	4.90988
S13	MK1	24	glycerol/glucose	YALI0B01694g	88.1628	6.47837
S13	MK1	24	glycerol/glucose	YALI0B01716g	51.2334	5.7069
S13	MK1	24	glycerol/glucose	YALI0B01738g	431.609	8.75692
S13	MK1	24	glycerol/glucose	YALI0B01760g	28.4715	4.88125
S13	MK1	24	glycerol/glucose	YALI0B01771g	9.23147	3.35494
S13	MK1	24	glycerol/glucose	YALI0B01782g	105.527	6.73508
S13	MK1	24	glycerol/glucose	YALI0B01804g	281.533	8.14227
S13	MK1	24	glycerol/glucose	YALI0B01826g	40.8358	5.38667
S13	MK1	24	glycerol/glucose	YALI0B01848g	98.0298	6.62979
S13	MK1	24	glycerol/glucose	YALI0B01870g	35.1452	5.17573
S13	MK1	24	glycerol/glucose	YALI0B01892g	80.6729	6.35179
S13	MK1	24	glycerol/glucose	YALI0B01914g	0.234475	0.303898
S13	MK1	24	glycerol/glucose	YALI0B01980g	23.0098	4.58555
S13	MK1	24	glycerol/glucose	YALI0B02002g	88.5723	6.48498
S13	MK1	24	glycerol/glucose	YALI0B02024g	0.114483	0.156375
S13	MK1	24	glycerol/glucose	YALI0B02046g	18.0962	4.25521
S13	MK1	24	glycerol/glucose	YALI0B02068g	40.6234	5.37932
S13	MK1	24	glycerol/glucose	YALI0B02090g	1.36991	1.24483
S13	MK1	24	glycerol/glucose	YALI0B02112g	27.443	4.83
S13	MK1	24	glycerol/glucose	YALI0B02156g	28.8716	4.9007
S13	MK1	24	glycerol/glucose	YALI0B02178g	768.187	9.58719
S13	MK1	24	glycerol/glucose	YALI0B02200g	6.6498	2.93542
S13	MK1	24	glycerol/glucose	YALI0B02222g	65.4455	6.0541
S13	MK1	24	glycerol/glucose	YALI0B02244g	279.817	8.13348
S13	MK1	24	glycerol/glucose	YALI0B02266g	29.7437	4.94222
S13	MK1	24	glycerol/glucose	YALI0B02310g	0.211322	0.276582
S13	MK1	24	glycerol/glucose	YALI0B02332g	175.373	7.46249
S13	MK1	24	glycerol/glucose	YALI0B02376g	40.1965	5.36445
S13	MK1	24	glycerol/glucose	YALI0B02398g	3.80701	2.26514
S13	MK1	24	glycerol/glucose	YALI0B02409g	4989.89	12.2851
S13	MK1	24	glycerol/glucose	YALI0B02420g	70.1088	6.15196
S13	MK1	24	glycerol/glucose	YALI0B02442g	2.5528	1.82896
S13	MK1	24	glycerol/glucose	YALI0B02464g	344.828	8.43391
S13	MK1	24	glycerol/glucose	YALI0B02544g	81.9963	6.37497
S13	MK1	24	glycerol/glucose	YALI0B02552g	73.3343	6.21596
S13	MK1	24	glycerol/glucose	YALI0B02574g	126.663	6.9962
S13	MK1	24	glycerol/glucose	YALI0B02596g	1.75757	1.4634
S13	MK1	24	glycerol/glucose	YALI0B02662g	231.693	7.86229
S13	MK1	24	glycerol/glucose	YALI0B02684g	112.896	6.83158
S13	MK1	24	glycerol/glucose	YALI0B02706g	99.1814	6.64647
S13	MK1	24	glycerol/glucose	YALI0B02728g	1650.16	10.6893
S13	MK1	24	glycerol/glucose	YALI0B02750g	27.4701	4.83137
S13	MK1	24	glycerol/glucose	YALI0B02772g	58.5418	5.89583
S13	MK1	24	glycerol/glucose	YALI0B02794g	15.2905	4.02596
S13	MK1	24	glycerol/glucose	YALI0B02816g	80.0832	6.34133
S13	MK1	24	glycerol/glucose	YALI0B02838g	74.3685	6.23589
S13	MK1	24	glycerol/glucose	YALI0B02852g	119.047	6.90746
S13	MK1	24	glycerol/glucose	YALI0B02860g	154.293	7.27885
S13	MK1	24	glycerol/glucose	YALI0B02882g	98.6451	6.63873
S13	MK1	24	glycerol/glucose	YALI0B02948g	163.691	7.36361
S13	MK1	24	glycerol/glucose	YALI0B02970g	32.1944	5.05287
S13	MK1	24	glycerol/glucose	YALI0B02992g	246.822	7.95316
S13	MK1	24	glycerol/glucose	YALI0B03014g	29.1356	4.9134
S13	MK1	24	glycerol/glucose	YALI0B03036g	43.3965	5.47237
S13	MK1	24	glycerol/glucose	YALI0B03058g	26.5532	4.78415
S13	MK1	24	glycerol/glucose	YALI0B03080g	265.899	8.06015
S13	MK1	24	glycerol/glucose	YALI0B03102g	46.1983	5.56066
S13	MK1	24	glycerol/glucose	YALI0B03124g	1346.7	10.3963
S13	MK1	24	glycerol/glucose	YALI0B03146g	5.66838	2.73734
S13	MK1	24	glycerol/glucose	YALI0B03190g	54.1559	5.78544
S13	MK1	24	glycerol/glucose	YALI0B03212g	90.2481	6.51172
S13	MK1	24	glycerol/glucose	YALI0B03234g	71.9195	6.18823
S13	MK1	24	glycerol/glucose	YALI0B03278g	45.3032	5.53304
S13	MK1	24	glycerol/glucose	YALI0B03300g	6.19454	2.8469
S13	MK1	24	glycerol/glucose	YALI0B03322g	215.739	7.75982
S13	MK1	24	glycerol/glucose	YALI0B03344g	9.91518	3.44826
S13	MK1	24	glycerol/glucose	YALI0B03366g	756.668	9.56542
S13	MK1	24	glycerol/glucose	YALI0B03388g	19.7961	4.37824
S13	MK1	24	glycerol/glucose	YALI0B03410g	35.5391	5.19137
S13	MK1	24	glycerol/glucose	YALI0B03476g	70.023	6.15021
S13	MK1	24	glycerol/glucose	YALI0B03498g	6.61901	2.9296
S13	MK1	24	glycerol/glucose	YALI0B03520g	48.8747	5.64024
S13	MK1	24	glycerol/glucose	YALI0B03542g	73.504	6.21925
S13	MK1	24	glycerol/glucose	YALI0B03564g	1458.25	10.511
S13	MK1	24	glycerol/glucose	YALI0B03575g	11.2242	3.61167
S13	MK1	24	glycerol/glucose	YALI0B03630g	686.486	9.42519
S13	MK1	24	glycerol/glucose	YALI0B03652g	156.129	7.2958
S13	MK1	24	glycerol/glucose	YALI0B03718g	44.5771	5.51024
S13	MK1	24	glycerol/glucose	YALI0B03762g	112.9	6.83162
S13	MK1	24	glycerol/glucose	YALI0B03784g	24.404	4.66699
S13	MK1	24	glycerol/glucose	YALI0B03850g	9.16618	3.34571
S13	MK1	24	glycerol/glucose	YALI0B03916g	70.7337	6.16458
S13	MK1	24	glycerol/glucose	YALI0B03938g	38.0898	5.28872
S13	MK1	24	glycerol/glucose	YALI0B03960g	59.5893	5.92099
S13	MK1	24	glycerol/glucose	YALI0B03982g	3315.59	11.6955
S13	MK1	24	glycerol/glucose	YALI0B04004g	40.3322	5.36919
S13	MK1	24	glycerol/glucose	YALI0B04026g	190.436	7.58072
S13	MK1	24	glycerol/glucose	YALI0B04048g	86.0851	6.44435
S13	MK1	24	glycerol/glucose	YALI0B04070g	46.4903	5.56956
S13	MK1	24	glycerol/glucose	YALI0B04092g	77.1225	6.28767
S13	MK1	24	glycerol/glucose	YALI0B04114g	383.238	8.58586
S13	MK1	24	glycerol/glucose	YALI0B04136g	75.7882	6.26281
S13	MK1	24	glycerol/glucose	YALI0B04158g	37.1681	5.2543
S13	MK1	24	glycerol/glucose	YALI0B04180g	133.656	7.07314
S13	MK1	24	glycerol/glucose	YALI0B04202g	2.66972	1.87567
S13	MK1	24	glycerol/glucose	YALI0B04224g	1479.5	10.5319
S13	MK1	24	glycerol/glucose	YALI0B04246g	124.106	6.96701
S13	MK1	24	glycerol/glucose	YALI0B04268g	70.8108	6.16613
S13	MK1	24	glycerol/glucose	YALI0B04290g	42.5199	5.4436
S13	MK1	24	glycerol/glucose	YALI0B04312g	1205.8	10.237
S13	MK1	24	glycerol/glucose	YALI0B04334g	54.9516	5.80611
S13	MK1	24	glycerol/glucose	YALI0B04356g	74.5786	6.23991
S13	MK1	24	glycerol/glucose	YALI0B04378g	14.4601	3.95048
S13	MK1	24	glycerol/glucose	YALI0B04400g	68.2711	6.11418
S13	MK1	24	glycerol/glucose	YALI0B04422g	27.5709	4.83647
S13	MK1	24	glycerol/glucose	YALI0B04444g	325.065	8.34901
S13	MK1	24	glycerol/glucose	YALI0B04466g	22.0828	4.52875
S13	MK1	24	glycerol/glucose	YALI0B04488g	38.9597	5.32047
S13	MK1	24	glycerol/glucose	YALI0B04510g	49.657	5.66269
S13	MK1	24	glycerol/glucose	YALI0B04532g	10.6339	3.54026
S13	MK1	24	glycerol/glucose	YALI0B04554g	2.31588	1.72939
S13	MK1	24	glycerol/glucose	YALI0B04598g	41.0725	5.39481
S13	MK1	24	glycerol/glucose	YALI0B04620g	34.8839	5.16526
S13	MK1	24	glycerol/glucose	YALI0B04642g	7.07307	3.01312
S13	MK1	24	glycerol/glucose	YALI0B04708g	103.198	6.70319
S13	MK1	24	glycerol/glucose	YALI0B04752g	33.0486	5.08953
S13	MK1	24	glycerol/glucose	YALI0B04774g	14.9652	3.99686
S13	MK1	24	glycerol/glucose	YALI0B04796g	0.16439	0.219574
S13	MK1	24	glycerol/glucose	YALI0B04840g	72.1713	6.19321
S13	MK1	24	glycerol/glucose	YALI0B04851g	186.582	7.55138
S13	MK1	24	glycerol/glucose	YALI0B04862g	21.6913	4.50407
S13	MK1	24	glycerol/glucose	YALI0B04884g	5.85242	2.77661
S13	MK1	24	glycerol/glucose	YALI0B04906g	16.1748	4.10222
S13	MK1	24	glycerol/glucose	YALI0B04928g	506.021	8.9859
S13	MK1	24	glycerol/glucose	YALI0B04950g	676.469	9.40401
S13	MK1	24	glycerol/glucose	YALI0B04972g	15.3929	4.035
S13	MK1	24	glycerol/glucose	YALI0B04994g	32.7214	5.07559
S13	MK1	24	glycerol/glucose	YALI0B05038g	113.438	6.83842
S13	MK1	24	glycerol/glucose	YALI0B05104g	185.268	7.54124
S13	MK1	24	glycerol/glucose	YALI0B05126g	59.6805	5.92316
S13	MK1	24	glycerol/glucose	YALI0B05148g	87.7923	6.47236
S13	MK1	24	glycerol/glucose	YALI0B05170g	69.2728	6.13489
S13	MK1	24	glycerol/glucose	YALI0B05214g	53.2671	5.762
S13	MK1	24	glycerol/glucose	YALI0B05236g	14.5963	3.96314
S13	MK1	24	glycerol/glucose	YALI0B05258g	174.994	7.45938
S13	MK1	24	glycerol/glucose	YALI0B05280g	152.057	7.25792
S13	MK1	24	glycerol/glucose	YALI0B05302g	28.2903	4.87235
S13	MK1	24	glycerol/glucose	YALI0B05346g	1088.43	10.0894
S13	MK1	24	glycerol/glucose	YALI0B05368g	233.258	7.87196
S13	MK1	24	glycerol/glucose	YALI0B05390g	81.193	6.36094
S13	MK1	24	glycerol/glucose	YALI0B05412g	38.1657	5.29152
S13	MK1	24	glycerol/glucose	YALI0B05434g	107.267	6.75845
S13	MK1	24	glycerol/glucose	YALI0B05456g	2.56212	1.83274
S13	MK1	24	glycerol/glucose	YALI0B05478g	13.6886	3.87663
S13	MK1	24	glycerol/glucose	YALI0B05500g	513.771	9.00779
S13	MK1	24	glycerol/glucose	YALI0B05522g	15.8841	4.07759
S13	MK1	24	glycerol/glucose	YALI0B05544g	4.93038	2.56812
S13	MK1	24	glycerol/glucose	YALI0B05566g	56.1733	5.83727
S13	MK1	24	glycerol/glucose	YALI0B05610g	355.11	8.47618
S13	MK1	24	glycerol/glucose	YALI0B05632g	13.6615	3.87396
S13	MK1	24	glycerol/glucose	YALI0B05654g	95.0063	6.58506
S13	MK1	24	glycerol/glucose	YALI0B05676g	53.5471	5.76943
S13	MK1	24	glycerol/glucose	YALI0B05698g	36.5684	5.23145
S13	MK1	24	glycerol/glucose	YALI0B05720g	78.8055	6.31842
S13	MK1	24	glycerol/glucose	YALI0B05742g	142.21	7.16199
S13	MK1	24	glycerol/glucose	YALI0B05764g	128.212	7.01359
S13	MK1	24	glycerol/glucose	YALI0B05786g	159.575	7.32711
S13	MK1	24	glycerol/glucose	YALI0B05808g	121.758	6.93968
S13	MK1	24	glycerol/glucose	YALI0B05830g	40.0167	5.35814
S13	MK1	24	glycerol/glucose	YALI0B05852g	69.5562	6.1407
S13	MK1	24	glycerol/glucose	YALI0B05874g	34.612	5.15429
S13	MK1	24	glycerol/glucose	YALI0B05896g	1003.41	9.97214
S13	MK1	24	glycerol/glucose	YALI0B05918g	38.8085	5.31501
S13	MK1	24	glycerol/glucose	YALI0B05940g	21.7127	4.50543
S13	MK1	24	glycerol/glucose	YALI0B05962g	194.752	7.61288
S13	MK1	24	glycerol/glucose	YALI0B06006g	51.9895	5.72763
S13	MK1	24	glycerol/glucose	YALI0B06028g	1.58115	1.36801
S13	MK1	24	glycerol/glucose	YALI0B06094g	17.5495	4.21331
S13	MK1	24	glycerol/glucose	YALI0B06105g	45.6409	5.54352
S13	MK1	24	glycerol/glucose	YALI0B06116g	85.1512	6.4288
S13	MK1	24	glycerol/glucose	YALI0B06138g	14.4973	3.95394
S13	MK1	24	glycerol/glucose	YALI0B06160g	12.9433	3.8015
S13	MK1	24	glycerol/glucose	YALI0B06248g	0.279753	0.355865
S13	MK1	24	glycerol/glucose	YALI0B06270g	0	0
S13	MK1	24	glycerol/glucose	YALI0B06285g	0.062499	0.0874615
S13	MK1	24	glycerol/glucose	YALI0B06303g	0	0
S13	MK1	24	glycerol/glucose	YALI0B06347g	14.9442	3.99496
S13	MK1	24	glycerol/glucose	YALI0B06369g	10.8852	3.5711
S13	MK1	24	glycerol/glucose	YALI0B06391g	0.140273	0.189379
S13	MK1	24	glycerol/glucose	YALI0B06413g	30.5948	4.98162
S13	MK1	24	glycerol/glucose	YALI0B06446g	0	0
S13	MK1	24	glycerol/glucose	YALI0B06490g	4.75622	2.52512
S13	MK1	24	glycerol/glucose	YALI0B06512g	18.9743	4.32007
S13	MK1	24	glycerol/glucose	YALI0B06534g	31.7885	5.03512
S13	MK1	24	glycerol/glucose	YALI0B06556g	146.425	7.20383
S13	MK1	24	glycerol/glucose	YALI0B06578g	207.014	7.70053
S13	MK1	24	glycerol/glucose	YALI0B06600g	56.0512	5.83419
S13	MK1	24	glycerol/glucose	YALI0B06666g	0.342604	0.425034
S13	MK1	24	glycerol/glucose	YALI0B06688g	12.9213	3.79922
S13	MK1	24	glycerol/glucose	YALI0B06710g	2.51554	1.81375
S13	MK1	24	glycerol/glucose	YALI0B06732g	56.6301	5.84875
S13	MK1	24	glycerol/glucose	YALI0B06754g	51.4263	5.71222
S13	MK1	24	glycerol/glucose	YALI0B06776g	9.34267	3.37054
S13	MK1	24	glycerol/glucose	YALI0B06787g	17.6255	4.21921
S13	MK1	24	glycerol/glucose	YALI0B06809g	90.4501	6.51491
S13	MK1	24	glycerol/glucose	YALI0B06831g	3042.39	11.5715
S13	MK1	24	glycerol/glucose	YALI0B06853g	17.6278	4.21939
S13	MK1	24	glycerol/glucose	YALI0B06875g	10.7286	3.55196
S13	MK1	24	glycerol/glucose	YALI0B06897g	14.3609	3.94119
S13	MK1	24	glycerol/glucose	YALI0B06919g	4.16373	2.36841
S13	MK1	24	glycerol/glucose	YALI0B06941g	190.266	7.57944
S13	MK1	24	glycerol/glucose	YALI0B06963g	41.7413	5.41756
S13	MK1	24	glycerol/glucose	YALI0B06985g	60.5824	5.94445
S13	MK1	24	glycerol/glucose	YALI0B07007g	610.054	9.25516
S13	MK1	24	glycerol/glucose	YALI0B07029g	1.9369	1.55429
S13	MK1	24	glycerol/glucose	YALI0B07051g	14.9358	3.9942
S13	MK1	24	glycerol/glucose	YALI0B07073g	35.2042	5.17808
S13	MK1	24	glycerol/glucose	YALI0B07095g	79.9232	6.33848
S13	MK1	24	glycerol/glucose	YALI0B07117g	311.639	8.28835
S13	MK1	24	glycerol/glucose	YALI0B07161g	42.4823	5.44236
S13	MK1	24	glycerol/glucose	YALI0B07183g	1462.63	10.5153
S13	MK1	24	glycerol/glucose	YALI0B07205g	38.9616	5.32054
S13	MK1	24	glycerol/glucose	YALI0B07227g	42.4893	5.44259
S13	MK1	24	glycerol/glucose	YALI0B07249g	74.3706	6.23593
S13	MK1	24	glycerol/glucose	YALI0B07271g	56.0793	5.8349
S13	MK1	24	glycerol/glucose	YALI0B07293g	63.6842	6.01534
S13	MK1	24	glycerol/glucose	YALI0B07359g	209.119	7.71506
S13	MK1	24	glycerol/glucose	YALI0B07381g	52.4122	5.7391
S13	MK1	24	glycerol/glucose	YALI0B07403g	58.4009	5.89241
S13	MK1	24	glycerol/glucose	YALI0B07425g	168.149	7.40215
S13	MK1	24	glycerol/glucose	YALI0B07447g	196.267	7.62401
S13	MK1	24	glycerol/glucose	YALI0B07513g	16.954	4.16623
S13	MK1	24	glycerol/glucose	YALI0B07535g	26.7253	4.79313
S13	MK1	24	glycerol/glucose	YALI0B07557g	61.5031	5.96586
S13	MK1	24	glycerol/glucose	YALI0B07579g	83.4987	6.40086
S13	MK1	24	glycerol/glucose	YALI0B07601g	70.6103	6.1621
S13	MK1	24	glycerol/glucose	YALI0B07623g	86.2421	6.44695
S13	MK1	24	glycerol/glucose	YALI0B07645g	6.647	2.93489
S13	MK1	24	glycerol/glucose	YALI0B07667g	50.045	5.6737
S13	MK1	24	glycerol/glucose	YALI0B07689g	8.05245	3.17831
S13	MK1	24	glycerol/glucose	YALI0B07711g	46.3189	5.56434
S13	MK1	24	glycerol/glucose	YALI0B07733g	0	0
S13	MK1	24	glycerol/glucose	YALI0B07755g	24.6812	4.68264
S13	MK1	24	glycerol/glucose	YALI0B07777g	0	0
S13	MK1	24	glycerol/glucose	YALI0B07898g	0.38939	0.474452
S13	MK1	24	glycerol/glucose	YALI0B07920g	0	0
S13	MK1	24	glycerol/glucose	YALI0B08008g	163.115	7.35856
S13	MK1	24	glycerol/glucose	YALI0B08030g	11.4455	3.63755
S13	MK1	24	glycerol/glucose	YALI0B08052g	1.20896	1.14337
S13	MK1	24	glycerol/glucose	YALI0B08074g	55.0021	5.80741
S13	MK1	24	glycerol/glucose	YALI0B08096g	46.1359	5.55875
S13	MK1	24	glycerol/glucose	YALI0B08118g	493.339	8.94936
S13	MK1	24	glycerol/glucose	YALI0B08140g	673.043	9.3967
S13	MK1	24	glycerol/glucose	YALI0B08184g	439.249	8.78218
S13	MK1	24	glycerol/glucose	YALI0B08206g	52.1889	5.73305
S13	MK1	24	glycerol/glucose	YALI0B08228g	25.8506	4.74688
S13	MK1	24	glycerol/glucose	YALI0B08250g	194.62	7.61191
S13	MK1	24	glycerol/glucose	YALI0B08272g	89.004	6.49192
S13	MK1	24	glycerol/glucose	YALI0B08294g	32.5467	5.0681
S13	MK1	24	glycerol/glucose	YALI0B08316g	132.743	7.06332
S13	MK1	24	glycerol/glucose	YALI0B08338g	6.89212	2.98041
S13	MK1	24	glycerol/glucose	YALI0B08360g	5.34279	2.66512
S13	MK1	24	glycerol/glucose	YALI0B08382g	31.3322	5.0149
S13	MK1	24	glycerol/glucose	YALI0B08404g	49.3496	5.65391
S13	MK1	24	glycerol/glucose	YALI0B08426g	12.8076	3.78739
S13	MK1	24	glycerol/glucose	YALI0B08448g	70.3488	6.15682
S13	MK1	24	glycerol/glucose	YALI0B08470g	167.301	7.3949
S13	MK1	24	glycerol/glucose	YALI0B08492g	20.1163	4.40029
S13	MK1	24	glycerol/glucose	YALI0B08514g	30.769	4.98955
S13	MK1	24	glycerol/glucose	YALI0B08536g	161.319	7.34268
S13	MK1	24	glycerol/glucose	YALI0B08558g	15.9235	4.08096
S13	MK1	24	glycerol/glucose	YALI0B08624g	15.562	4.04981
S13	MK1	24	glycerol/glucose	YALI0B08690g	57.6798	5.87479
S13	MK1	24	glycerol/glucose	YALI0B08712g	67.7983	6.1043
S13	MK1	24	glycerol/glucose	YALI0B08734g	51.9616	5.72687
S13	MK1	24	glycerol/glucose	YALI0B08748g	1277.93	10.3207
S13	MK1	24	glycerol/glucose	YALI0B08756g	36.3044	5.22127
S13	MK1	24	glycerol/glucose	YALI0B08778g	116.564	6.8773
S13	MK1	24	glycerol/glucose	YALI0B08800g	31.9899	5.04395
S13	MK1	24	glycerol/glucose	YALI0B08844g	200.918	7.65762
S13	MK1	24	glycerol/glucose	YALI0B08866g	861.42	9.75225
S13	MK1	24	glycerol/glucose	YALI0B08899g	593.113	9.21459
S13	MK1	24	glycerol/glucose	YALI0B08921g	622.32	9.28383
S13	MK1	24	glycerol/glucose	YALI0B08943g	86.77	6.45566
S13	MK1	24	glycerol/glucose	YALI0B08965g	190.825	7.58364
S13	MK1	24	glycerol/glucose	YALI0B08987g	142.817	7.16809
S13	MK1	24	glycerol/glucose	YALI0B09009g	14.0645	3.91308
S13	MK1	24	glycerol/glucose	YALI0B09031g	33.8783	5.12426
S13	MK1	24	glycerol/glucose	YALI0B09053g	13.1821	3.826
S13	MK1	24	glycerol/glucose	YALI0B09075g	47.6062	5.60307
S13	MK1	24	glycerol/glucose	YALI0B09119g	56.0191	5.83337
S13	MK1	24	glycerol/glucose	YALI0B09141g	26.5217	4.7825
S13	MK1	24	glycerol/glucose	YALI0B09163g	12.0697	3.70815
S13	MK1	24	glycerol/glucose	YALI0B09229g	246.229	7.9497
S13	MK1	24	glycerol/glucose	YALI0B09251g	20.0282	4.39425
S13	MK1	24	glycerol/glucose	YALI0B09273g	124.298	6.96922
S13	MK1	24	glycerol/glucose	YALI0B09295g	31.7624	5.03397
S13	MK1	24	glycerol/glucose	YALI0B09317g	199.717	7.64902
S13	MK1	24	glycerol/glucose	YALI0B09339g	237.413	7.89732
S13	MK1	24	glycerol/glucose	YALI0B09361g	14.8545	3.98682
S13	MK1	24	glycerol/glucose	YALI0B09383g	40.8016	5.38549
S13	MK1	24	glycerol/glucose	YALI0B09427g	4.51807	2.46416
S13	MK1	24	glycerol/glucose	YALI0B09449g	5.34205	2.66495
S13	MK1	24	glycerol/glucose	YALI0B09471g	122.705	6.95076
S13	MK1	24	glycerol/glucose	YALI0B09515g	96.155	6.60222
S13	MK1	24	glycerol/glucose	YALI0B09537g	33.3814	5.10356
S13	MK1	24	glycerol/glucose	YALI0B09559g	57.5808	5.87236
S13	MK1	24	glycerol/glucose	YALI0B09581g	97.8274	6.62684
S13	MK1	24	glycerol/glucose	YALI0B09603g	86.1477	6.44539
S13	MK1	24	glycerol/glucose	YALI0B09625g	29.8937	4.94924
S13	MK1	24	glycerol/glucose	YALI0B09647g	86.0652	6.44402
S13	MK1	24	glycerol/glucose	YALI0B09669g	9.12069	3.33924
S13	MK1	24	glycerol/glucose	YALI0B09713g	10.8438	3.56606
S13	MK1	24	glycerol/glucose	YALI0B09735g	10.5568	3.53067
S13	MK1	24	glycerol/glucose	YALI0B09757g	28.3478	4.87518
S13	MK1	24	glycerol/glucose	YALI0B09779g	113.158	6.83489
S13	MK1	24	glycerol/glucose	YALI0B09812g	35.229	5.17907
S13	MK1	24	glycerol/glucose	YALI0B09845g	210.365	7.72359
S13	MK1	24	glycerol/glucose	YALI0B09867g	4.45375	2.44725
S13	MK1	24	glycerol/glucose	YALI0B09889g	30.766	4.98941
S13	MK1	24	glycerol/glucose	YALI0B09955g	6.97405	2.99531
S13	MK1	24	glycerol/glucose	YALI0B09977g	91.766	6.53552
S13	MK1	24	glycerol/glucose	YALI0B09991g	61.1508	5.9577
S13	MK1	24	glycerol/glucose	YALI0B09999g	60.6046	5.94497
S13	MK1	24	glycerol/glucose	YALI0B10021g	17.0153	4.17115
S13	MK1	24	glycerol/glucose	YALI0B10043g	47.1108	5.58829
S13	MK1	24	glycerol/glucose	YALI0B10065g	37.7109	5.27467
S13	MK1	24	glycerol/glucose	YALI0B10087g	2.55549	1.83005
S13	MK1	24	glycerol/glucose	YALI0B10109g	41.8877	5.42249
S13	MK1	24	glycerol/glucose	YALI0B10131g	44.4641	5.50665
S13	MK1	24	glycerol/glucose	YALI0B10153g	97.4089	6.62072
S13	MK1	24	glycerol/glucose	YALI0B10175g	1.38289	1.25271
S13	MK1	24	glycerol/glucose	YALI0B10197g	13.6491	3.87274
S13	MK1	24	glycerol/glucose	YALI0B10219g	15.4806	4.0427
S13	MK1	24	glycerol/glucose	YALI0B10241g	36.2164	5.21787
S13	MK1	24	glycerol/glucose	YALI0B10263g	6.68354	2.94177
S13	MK1	24	glycerol/glucose	YALI0B10274g	78.7369	6.31717
S13	MK1	24	glycerol/glucose	YALI0B10296g	24.5315	4.6742
S13	MK1	24	glycerol/glucose	YALI0B10318g	51.0195	5.70098
S13	MK1	24	glycerol/glucose	YALI0B10340g	90.8214	6.52076
S13	MK1	24	glycerol/glucose	YALI0B10362g	74.4329	6.23712
S13	MK1	24	glycerol/glucose	YALI0B10384g	42.8466	5.45439
S13	MK1	24	glycerol/glucose	YALI0B10406g	270.354	8.08403
S13	MK1	24	glycerol/glucose	YALI0B10428g	35.4215	5.18672
S13	MK1	24	glycerol/glucose	YALI0B10450g	1046.74	10.0331
S13	MK1	24	glycerol/glucose	YALI0B10472g	45.2635	5.5318
S13	MK1	24	glycerol/glucose	YALI0B10494g	45.037	5.52472
S13	MK1	24	glycerol/glucose	YALI0B10516g	160.819	7.33823
S13	MK1	24	glycerol/glucose	YALI0B10538g	38.9179	5.31896
S13	MK1	24	glycerol/glucose	YALI0B10560g	37.638	5.27195
S13	MK1	24	glycerol/glucose	YALI0B10582g	25.6246	4.73469
S13	MK1	24	glycerol/glucose	YALI0B10604g	17.7619	4.22973
S13	MK1	24	glycerol/glucose	YALI0B10626g	1.40076	1.26349
S13	MK1	24	glycerol/glucose	YALI0B10692g	26.8726	4.80078
S13	MK1	24	glycerol/glucose	YALI0B10714g	26.4682	4.77969
S13	MK1	24	glycerol/glucose	YALI0B10736g	487.916	8.93344
S13	MK1	24	glycerol/glucose	YALI0B10758g	162.633	7.35432
S13	MK1	24	glycerol/glucose	YALI0B10780g	221.377	7.79686
S13	MK1	24	glycerol/glucose	YALI0B10802g	33.8247	5.12204
S13	MK1	24	glycerol/glucose	YALI0B10824g	7.37823	3.06665
S13	MK1	24	glycerol/glucose	YALI0B10846g	114.968	6.85759
S13	MK1	24	glycerol/glucose	YALI0B10890g	51.0743	5.7025
S13	MK1	24	glycerol/glucose	YALI0B10912g	41.9561	5.42479
S13	MK1	24	glycerol/glucose	YALI0B10934g	146.902	7.20849
S13	MK1	24	glycerol/glucose	YALI0B10956g	5.28421	2.65173
S13	MK1	24	glycerol/glucose	YALI0B10978g	41.559	5.41139
S13	MK1	24	glycerol/glucose	YALI0B11000g	60.7153	5.94756
S13	MK1	24	glycerol/glucose	YALI0B11022g	293.519	8.20221
S13	MK1	24	glycerol/glucose	YALI0B11044g	13.5804	3.86596
S13	MK1	24	glycerol/glucose	YALI0B11066g	8.29968	3.21718
S13	MK1	24	glycerol/glucose	YALI0B11088g	40.6791	5.38125
S13	MK1	24	glycerol/glucose	YALI0B11132g	81.4753	6.36589
S13	MK1	24	glycerol/glucose	YALI0B11154g	50.5871	5.68894
S13	MK1	24	glycerol/glucose	YALI0B11176g	32.5565	5.06852
S13	MK1	24	glycerol/glucose	YALI0B11198g	20.3624	4.417
S13	MK1	24	glycerol/glucose	YALI0B11220g	8.50376	3.2485
S13	MK1	24	glycerol/glucose	YALI0B11242g	147.215	7.21155
S13	MK1	24	glycerol/glucose	YALI0B11264g	0.519248	0.603357
S13	MK1	24	glycerol/glucose	YALI0B11286g	10.899	3.57277
S13	MK1	24	glycerol/glucose	YALI0B11308g	217.123	7.76899
S13	MK1	24	glycerol/glucose	YALI0B11330g	61.6629	5.96954
S13	MK1	24	glycerol/glucose	YALI0B11352g	8.14379	3.19279
S13	MK1	24	glycerol/glucose	YALI0B11374g	458.958	8.84536
S13	MK1	24	glycerol/glucose	YALI0B11396g	68.4078	6.11703
S13	MK1	24	glycerol/glucose	YALI0B11418g	20.1147	4.40018
S13	MK1	24	glycerol/glucose	YALI0B11440g	22.3651	4.54629
S13	MK1	24	glycerol/glucose	YALI0B11462g	10.464	3.51904
S13	MK1	24	glycerol/glucose	YALI0B11484g	31.4917	5.022
S13	MK1	24	glycerol/glucose	YALI0B11506g	36.8031	5.24043
S13	MK1	24	glycerol/glucose	YALI0B11528g	37.3627	5.26163
S13	MK1	24	glycerol/glucose	YALI0B11550g	22.92	4.58015
S13	MK1	24	glycerol/glucose	YALI0B11572g	63.9267	6.02074
S13	MK1	24	glycerol/glucose	YALI0B11594g	86.3595	6.44889
S13	MK1	24	glycerol/glucose	YALI0B11660g	77.7313	6.29886
S13	MK1	24	glycerol/glucose	YALI0B11682g	126.09	6.98971
S13	MK1	24	glycerol/glucose	YALI0B11704g	37.6108	5.27093
S13	MK1	24	glycerol/glucose	YALI0B11726g	31.922	5.04098
S13	MK1	24	glycerol/glucose	YALI0B11748g	124.799	6.97497
S13	MK1	24	glycerol/glucose	YALI0B11770g	35.6397	5.19534
S13	MK1	24	glycerol/glucose	YALI0B11792g	6.42557	2.8925
S13	MK1	24	glycerol/glucose	YALI0B11814g	27.7165	4.84381
S13	MK1	24	glycerol/glucose	YALI0B11836g	39.3905	5.33594
S13	MK1	24	glycerol/glucose	YALI0B11858g	0	0
S13	MK1	24	glycerol/glucose	YALI0B11880g	79.5826	6.3324
S13	MK1	24	glycerol/glucose	YALI0B11902g	3.45332	2.15488
S13	MK1	24	glycerol/glucose	YALI0B11913g	982.594	9.94192
S13	MK1	24	glycerol/glucose	YALI0B11924g	16.5041	4.12962
S13	MK1	24	glycerol/glucose	YALI0B11946g	208.511	7.71088
S13	MK1	24	glycerol/glucose	YALI0B11968g	13.2772	3.83564
S13	MK1	24	glycerol/glucose	YALI0B12034g	11.4377	3.63665
S13	MK1	24	glycerol/glucose	YALI0B12056g	77.7332	6.2989
S13	MK1	24	glycerol/glucose	YALI0B12078g	222.611	7.80485
S13	MK1	24	glycerol/glucose	YALI0B12100g	78.4361	6.31172
S13	MK1	24	glycerol/glucose	YALI0B12122g	193.579	7.60422
S13	MK1	24	glycerol/glucose	YALI0B12144g	32.0011	5.04444
S13	MK1	24	glycerol/glucose	YALI0B12166g	1217.98	10.2515
S13	MK1	24	glycerol/glucose	YALI0B12188g	81.2674	6.36225
S13	MK1	24	glycerol/glucose	YALI0B12210g	119.385	6.91151
S13	MK1	24	glycerol/glucose	YALI0B12254g	2.10059	1.63254
S13	MK1	24	glycerol/glucose	YALI0B12276g	45.2335	5.53087
S13	MK1	24	glycerol/glucose	YALI0B12298g	105.841	6.73932
S13	MK1	24	glycerol/glucose	YALI0B12320g	29.5242	4.93188
S13	MK1	24	glycerol/glucose	YALI0B12342g	45.5025	5.53924
S13	MK1	24	glycerol/glucose	YALI0B12364g	248.513	7.96297
S13	MK1	24	glycerol/glucose	YALI0B12386g	75.353	6.25461
S13	MK1	24	glycerol/glucose	YALI0B12408g	25.1702	4.70985
S13	MK1	24	glycerol/glucose	YALI0B12430g	19.3787	4.34899
S13	MK1	24	glycerol/glucose	YALI0B12452g	23.6977	4.62631
S13	MK1	24	glycerol/glucose	YALI0B12474g	164.682	7.37227
S13	MK1	24	glycerol/glucose	YALI0B12496g	54.8076	5.80239
S13	MK1	24	glycerol/glucose	YALI0B12518g	389.762	8.61015
S13	MK1	24	glycerol/glucose	YALI0B12540g	48.2218	5.62122
S13	MK1	24	glycerol/glucose	YALI0B12562g	998.901	9.96564
S13	MK1	24	glycerol/glucose	YALI0B12584g	105.306	6.73208
S13	MK1	24	glycerol/glucose	YALI0B12606g	9.57978	3.40324
S13	MK1	24	glycerol/glucose	YALI0B12628g	9.61718	3.40833
S13	MK1	24	glycerol/glucose	YALI0B12694g	38.5776	5.30661
S13	MK1	24	glycerol/glucose	YALI0B12716g	247.504	7.95712
S13	MK1	24	glycerol/glucose	YALI0B12738g	22.2835	4.54124
S13	MK1	24	glycerol/glucose	YALI0B12760g	148.205	7.22115
S13	MK1	24	glycerol/glucose	YALI0B12782g	40.8634	5.38762
S13	MK1	24	glycerol/glucose	YALI0B12804g	457.907	8.84206
S13	MK1	24	glycerol/glucose	YALI0B12826g	675.13	9.40116
S13	MK1	24	glycerol/glucose	YALI0B12848g	717.703	9.48925
S13	MK1	24	glycerol/glucose	YALI0B12870g	19.4316	4.35273
S13	MK1	24	glycerol/glucose	YALI0B12892g	29.2735	4.91999
S13	MK1	24	glycerol/glucose	YALI0B12914g	32.1217	5.0497
S13	MK1	24	glycerol/glucose	YALI0B12936g	87.0985	6.46105
S13	MK1	24	glycerol/glucose	YALI0B12958g	81.0947	6.35922
S13	MK1	24	glycerol/glucose	YALI0B12980g	23.2582	4.6004
S13	MK1	24	glycerol/glucose	YALI0B13046g	1.75246	1.46072
S13	MK1	24	glycerol/glucose	YALI0B13090g	25.1982	4.7114
S13	MK1	24	glycerol/glucose	YALI0B13112g	2.93521	1.97644
S13	MK1	24	glycerol/glucose	YALI0B13134g	470.675	8.88165
S13	MK1	24	glycerol/glucose	YALI0B13156g	559.313	9.13009
S13	MK1	24	glycerol/glucose	YALI0B13178g	28.7464	4.89464
S13	MK1	24	glycerol/glucose	YALI0B13200g	1353.13	10.4031
S13	MK1	24	glycerol/glucose	YALI0B13222g	12.5188	3.7569
S13	MK1	24	glycerol/glucose	YALI0B13288g	12.4982	3.75469
S13	MK1	24	glycerol/glucose	YALI0B13310g	146.527	7.20484
S13	MK1	24	glycerol/glucose	YALI0B13332g	42.7816	5.45225
S13	MK1	24	glycerol/glucose	YALI0B13354g	8.91416	3.30949
S13	MK1	24	glycerol/glucose	YALI0B13376g	10.7078	3.5494
S13	MK1	24	glycerol/glucose	YALI0B13398g	112.98	6.83263
S13	MK1	24	glycerol/glucose	YALI0B13420g	118.826	6.9048
S13	MK1	24	glycerol/glucose	YALI0B13442g	23.7218	4.62771
S13	MK1	24	glycerol/glucose	YALI0B13464g	52.6103	5.74444
S13	MK1	24	glycerol/glucose	YALI0B13486g	17.4069	4.20217
S13	MK1	24	glycerol/glucose	YALI0B13508g	38.2043	5.29294
S13	MK1	24	glycerol/glucose	YALI0B13530g	110.729	6.80386
S13	MK1	24	glycerol/glucose	YALI0B13552g	69.3428	6.13633
S13	MK1	24	glycerol/glucose	YALI0B13618g	150.688	7.24496
S13	MK1	24	glycerol/glucose	YALI0B13640g	404.172	8.66239
S13	MK1	24	glycerol/glucose	YALI0B13662g	27.276	4.82151
S13	MK1	24	glycerol/glucose	YALI0B13684g	161.813	7.34707
S13	MK1	24	glycerol/glucose	YALI0B13706g	15.141	4.01266
S13	MK1	24	glycerol/glucose	YALI0B13728g	2.8145	1.93149
S13	MK1	24	glycerol/glucose	YALI0B13750g	20.1314	4.40132
S13	MK1	24	glycerol/glucose	YALI0B13772g	59.3472	5.91522
S13	MK1	24	glycerol/glucose	YALI0B13794g	1.30047	1.20193
S13	MK1	24	glycerol/glucose	YALI0B13816g	38.089	5.28869
S13	MK1	24	glycerol/glucose	YALI0B13838g	1.9244	1.54814
S13	MK1	24	glycerol/glucose	YALI0B13860g	57.1287	5.86118
S13	MK1	24	glycerol/glucose	YALI0B13882g	218.798	7.78004
S13	MK1	24	glycerol/glucose	YALI0B13904g	16.147	4.09988
S13	MK1	24	glycerol/glucose	YALI0B13926g	34.5456	5.1516
S13	MK1	24	glycerol/glucose	YALI0B13948g	179.049	7.49224
S13	MK1	24	glycerol/glucose	YALI0B13970g	524.148	9.03658
S13	MK1	24	glycerol/glucose	YALI0B13992g	23.8291	4.63396
S13	MK1	24	glycerol/glucose	YALI0B14014g	84.8484	6.42372
S13	MK1	24	glycerol/glucose	YALI0B14036g	160.096	7.33178
S13	MK1	24	glycerol/glucose	YALI0B14058g	249.043	7.96603
S13	MK1	24	glycerol/glucose	YALI0B14080g	42.9039	5.45628
S13	MK1	24	glycerol/glucose	YALI0B14102g	131.324	7.04793
S13	MK1	24	glycerol/glucose	YALI0B14124g	27.2461	4.81998
S13	MK1	24	glycerol/glucose	YALI0B14146g	708.44	9.47054
S13	MK1	24	glycerol/glucose	YALI0B14179g	34.2152	5.13813
S13	MK1	24	glycerol/glucose	YALI0B14201g	129.727	7.03041
S13	MK1	24	glycerol/glucose	YALI0B14223g	10.7434	3.55378
S13	MK1	24	glycerol/glucose	YALI0B14245g	46.208	5.56096
S13	MK1	24	glycerol/glucose	YALI0B14267g	393.799	8.62497
S13	MK1	24	glycerol/glucose	YALI0B14289g	155.653	7.29143
S13	MK1	24	glycerol/glucose	YALI0B14311g	35.7268	5.19876
S13	MK1	24	glycerol/glucose	YALI0B14333g	6.69163	2.94329
S13	MK1	24	glycerol/glucose	YALI0B14355g	114.314	6.84943
S13	MK1	24	glycerol/glucose	YALI0B14377g	1234.56	10.2709
S13	MK1	24	glycerol/glucose	YALI0B14399g	191.55	7.58909
S13	MK1	24	glycerol/glucose	YALI0B14421g	9.0723	3.33232
S13	MK1	24	glycerol/glucose	YALI0B14443g	54.3561	5.79067
S13	MK1	24	glycerol/glucose	YALI0B14465g	77.5405	6.29537
S13	MK1	24	glycerol/glucose	YALI0B14487g	486.522	8.92932
S13	MK1	24	glycerol/glucose	YALI0B14509g	996.268	9.96184
S13	MK1	24	glycerol/glucose	YALI0B14531g	157.732	7.31045
S13	MK1	24	glycerol/glucose	YALI0B14553g	18.0153	4.24909
S13	MK1	24	glycerol/glucose	YALI0B14575g	35.9472	5.20739
S13	MK1	24	glycerol/glucose	YALI0B14597g	30.4136	4.97332
S13	MK1	24	glycerol/glucose	YALI0B14619g	7.03327	3.00599
S13	MK1	24	glycerol/glucose	YALI0B14641g	66.4187	6.07508
S13	MK1	24	glycerol/glucose	YALI0B14663g	175.772	7.46575
S13	MK1	24	glycerol/glucose	YALI0B14685g	85.2376	6.43025
S13	MK1	24	glycerol/glucose	YALI0B14707g	134.8	7.08534
S13	MK1	24	glycerol/glucose	YALI0B14729g	73.0621	6.21066
S13	MK1	24	glycerol/glucose	YALI0B14751g	28.2187	4.86882
S13	MK1	24	glycerol/glucose	YALI0B14773g	33.3094	5.10053
S13	MK1	24	glycerol/glucose	YALI0B14795g	824.942	9.6899
S13	MK1	24	glycerol/glucose	YALI0B14817g	25.6812	4.73775
S13	MK1	24	glycerol/glucose	YALI0B14839g	21.3878	4.48464
S13	MK1	24	glycerol/glucose	YALI0B14861g	273.767	8.10207
S13	MK1	24	glycerol/glucose	YALI0B14883g	13.19	3.8268
S13	MK1	24	glycerol/glucose	YALI0B14905g	58.0095	5.88287
S13	MK1	24	glycerol/glucose	YALI0B14927g	83.9534	6.4086
S13	MK1	24	glycerol/glucose	YALI0B14949g	15.8876	4.07789
S13	MK1	24	glycerol/glucose	YALI0B14971g	79.2248	6.32598
S13	MK1	24	glycerol/glucose	YALI0B14993g	72.5218	6.2001
S13	MK1	24	glycerol/glucose	YALI0B15015g	36.776	5.2394
S13	MK1	24	glycerol/glucose	YALI0B15037g	48.1068	5.61785
S13	MK1	24	glycerol/glucose	YALI0B15059g	300.956	8.23819
S13	MK1	24	glycerol/glucose	YALI0B15081g	404.483	8.6635
S13	MK1	24	glycerol/glucose	YALI0B15103g	742.812	9.53879
S13	MK1	24	glycerol/glucose	YALI0B15125g	5948.19	12.5385
S13	MK1	24	glycerol/glucose	YALI0B15147g	50.8029	5.69496
S13	MK1	24	glycerol/glucose	YALI0B15180g	45.2838	5.53244
S13	MK1	24	glycerol/glucose	YALI0B15202g	83.8191	6.40632
S13	MK1	24	glycerol/glucose	YALI0B15224g	375.483	8.55644
S13	MK1	24	glycerol/glucose	YALI0B15246g	11.213	3.61035
S13	MK1	24	glycerol/glucose	YALI0B15268g	116.731	6.87935
S13	MK1	24	glycerol/glucose	YALI0B15290g	67.6753	6.10172
S13	MK1	24	glycerol/glucose	YALI0B15304g	137.528	7.11404
S13	MK1	24	glycerol/glucose	YALI0B15312g	8.83916	3.29854
S13	MK1	24	glycerol/glucose	YALI0B15334g	38.1693	5.29165
S13	MK1	24	glycerol/glucose	YALI0B15356g	17.3035	4.19405
S13	MK1	24	glycerol/glucose	YALI0B15378g	10.5142	3.52534
S13	MK1	24	glycerol/glucose	YALI0B15400g	10.6887	3.54705
S13	MK1	24	glycerol/glucose	YALI0B15422g	70.9445	6.16881
S13	MK1	24	glycerol/glucose	YALI0B15444g	274.929	8.10815
S13	MK1	24	glycerol/glucose	YALI0B15466g	1.25114	1.17066
S13	MK1	24	glycerol/glucose	YALI0B15488g	0.721803	0.78392
S13	MK1	24	glycerol/glucose	YALI0B15510g	549.478	9.10454
S13	MK1	24	glycerol/glucose	YALI0B15532g	3.57756	2.19458
S13	MK1	24	glycerol/glucose	YALI0B15554g	3.66705	2.22251
S13	MK1	24	glycerol/glucose	YALI0B15576g	31.8792	5.0391
S13	MK1	24	glycerol/glucose	YALI0B15598g	1747.09	10.7716
S13	MK1	24	glycerol/glucose	YALI0B15620g	71.4421	6.17876
S13	MK1	24	glycerol/glucose	YALI0B15642g	29.3608	4.92414
S13	MK1	24	glycerol/glucose	YALI0B15664g	79.91	6.33825
S13	MK1	24	glycerol/glucose	YALI0B15686g	32.6733	5.07353
S13	MK1	24	glycerol/glucose	YALI0B15708g	64.6976	6.03777
S13	MK1	24	glycerol/glucose	YALI0B15722g	26.8051	4.79728
S13	MK1	24	glycerol/glucose	YALI0B15752g	177.744	7.48175
S13	MK1	24	glycerol/glucose	YALI0B15774g	148.024	7.2194
S13	MK1	24	glycerol/glucose	YALI0B15818g	36.0334	5.21076
S13	MK1	24	glycerol/glucose	YALI0B15840g	186.498	7.55073
S13	MK1	24	glycerol/glucose	YALI0B15862g	19.9691	4.39019
S13	MK1	24	glycerol/glucose	YALI0B15884g	54.5511	5.79574
S13	MK1	24	glycerol/glucose	YALI0B15906g	35.5239	5.19077
S13	MK1	24	glycerol/glucose	YALI0B15950g	47.4475	5.59835
S13	MK1	24	glycerol/glucose	YALI0B15972g	26.4467	4.77856
S13	MK1	24	glycerol/glucose	YALI0B15994g	0.627779	0.702905
S13	MK1	24	glycerol/glucose	YALI0B16016g	48.4221	5.62708
S13	MK1	24	glycerol/glucose	YALI0B16038g	33.653	5.11491
S13	MK1	24	glycerol/glucose	YALI0B16060g	38.6432	5.309
S13	MK1	24	glycerol/glucose	YALI0B16082g	28.8238	4.89839
S13	MK1	24	glycerol/glucose	YALI0B16104g	205.178	7.68775
S13	MK1	24	glycerol/glucose	YALI0B16126g	104.561	6.72193
S13	MK1	24	glycerol/glucose	YALI0B16148g	57.2822	5.86498
S13	MK1	24	glycerol/glucose	YALI0B16170g	13.3871	3.84671
S13	MK1	24	glycerol/glucose	YALI0B16192g	6.30992	2.86985
S13	MK1	24	glycerol/glucose	YALI0B16214g	3.58435	2.19672
S13	MK1	24	glycerol/glucose	YALI0B16236g	89.7782	6.50427
S13	MK1	24	glycerol/glucose	YALI0B16258g	27.5094	4.83337
S13	MK1	24	glycerol/glucose	YALI0B16280g	498.421	8.96411
S13	MK1	24	glycerol/glucose	YALI0B16302g	25.9767	4.75364
S13	MK1	24	glycerol/glucose	YALI0B16324g	59.0085	5.9071
S13	MK1	24	glycerol/glucose	YALI0B16368g	137.867	7.11756
S13	MK1	24	glycerol/glucose	YALI0B16390g	25.1353	4.70793
S13	MK1	24	glycerol/glucose	YALI0B16412g	9.23556	3.35552
S13	MK1	24	glycerol/glucose	YALI0B16434g	123.961	6.96533
S13	MK1	24	glycerol/glucose	YALI0B16456g	47.6445	5.6042
S13	MK1	24	glycerol/glucose	YALI0B16478g	33.1818	5.09515
S13	MK1	24	glycerol/glucose	YALI0B16500g	1150.54	10.1693
S13	MK1	24	glycerol/glucose	YALI0B16522g	34.9987	5.16987
S13	MK1	24	glycerol/glucose	YALI0B16544g	39.2449	5.33073
S13	MK1	24	glycerol/glucose	YALI0B16566g	31.1377	5.00619
S13	MK1	24	glycerol/glucose	YALI0B16588g	29.4091	4.92643
S13	MK1	24	glycerol/glucose	YALI0B16610g	123.251	6.95711
S13	MK1	24	glycerol/glucose	YALI0B16632g	66.2527	6.07152
S13	MK1	24	glycerol/glucose	YALI0B16654g	45.9617	5.55341
S13	MK1	24	glycerol/glucose	YALI0B16676g	24.5821	4.67707
S13	MK1	24	glycerol/glucose	YALI0B16698g	120.63	6.92636
S13	MK1	24	glycerol/glucose	YALI0B16720g	81.1744	6.36062
S13	MK1	24	glycerol/glucose	YALI0B16742g	84.4002	6.41617
S13	MK1	24	glycerol/glucose	YALI0B16764g	24.6624	4.68159
S13	MK1	24	glycerol/glucose	YALI0B16786g	14.1241	3.91877
S13	MK1	24	glycerol/glucose	YALI0B16808g	77.4645	6.29397
S13	MK1	24	glycerol/glucose	YALI0B16822g	35.3692	5.18464
S13	MK1	24	glycerol/glucose	YALI0B16852g	20.5923	4.43244
S13	MK1	24	glycerol/glucose	YALI0B16874g	45.9983	5.55454
S13	MK1	24	glycerol/glucose	YALI0B16896g	32.3044	5.05764
S13	MK1	24	glycerol/glucose	YALI0B16918g	30.5464	4.97941
S13	MK1	24	glycerol/glucose	YALI0B16940g	46.5015	5.5699
S13	MK1	24	glycerol/glucose	YALI0B16962g	96.3414	6.60498
S13	MK1	24	glycerol/glucose	YALI0B16984g	130.905	7.04336
S13	MK1	24	glycerol/glucose	YALI0B17006g	23.6552	4.62382
S13	MK1	24	glycerol/glucose	YALI0B17028g	1.59298	1.37461
S13	MK1	24	glycerol/glucose	YALI0B17050g	33.812	5.12151
S13	MK1	24	glycerol/glucose	YALI0B17061g	155.733	7.29217
S13	MK1	24	glycerol/glucose	YALI0B17072g	41.9717	5.42531
S13	MK1	24	glycerol/glucose	YALI0B17138g	3.6691	2.22314
S13	MK1	24	glycerol/glucose	YALI0B17160g	17.1053	4.17834
S13	MK1	24	glycerol/glucose	YALI0B17182g	13.3851	3.84651
S13	MK1	24	glycerol/glucose	YALI0B17204g	106.318	6.74575
S13	MK1	24	glycerol/glucose	YALI0B17226g	39.651	5.34522
S13	MK1	24	glycerol/glucose	YALI0B17248g	12.9705	3.80431
S13	MK1	24	glycerol/glucose	YALI0B17270g	0.868817	0.902125
S13	MK1	24	glycerol/glucose	YALI0B17292g	39.2561	5.33114
S13	MK1	24	glycerol/glucose	YALI0B17303g	38.4561	5.30218
S13	MK1	24	glycerol/glucose	YALI0B17314g	55.5211	5.82072
S13	MK1	24	glycerol/glucose	YALI0B17336g	38.8008	5.31473
S13	MK1	24	glycerol/glucose	YALI0B17358g	539.965	9.07939
S13	MK1	24	glycerol/glucose	YALI0B17380g	199.489	7.64738
S13	MK1	24	glycerol/glucose	YALI0B17402g	242.678	7.92884
S13	MK1	24	glycerol/glucose	YALI0B17424g	113.795	6.84292
S13	MK1	24	glycerol/glucose	YALI0B17446g	72.0865	6.19153
S13	MK1	24	glycerol/glucose	YALI0B17468g	30.8151	4.99164
S13	MK1	24	glycerol/glucose	YALI0B17490g	464.697	8.86325
S13	MK1	24	glycerol/glucose	YALI0B17512g	129.576	7.02875
S13	MK1	24	glycerol/glucose	YALI0B17534g	12.1172	3.71339
S13	MK1	24	glycerol/glucose	YALI0B17556g	25.0798	4.70486
S13	MK1	24	glycerol/glucose	YALI0B17622g	485.61	8.92662
S13	MK1	24	glycerol/glucose	YALI0B17644g	147.228	7.21168
S13	MK1	24	glycerol/glucose	YALI0B17666g	133.96	7.07639
S13	MK1	24	glycerol/glucose	YALI0B17688g	76.3994	6.27425
S13	MK1	24	glycerol/glucose	YALI0B17710g	746.686	9.54629
S13	MK1	24	glycerol/glucose	YALI0B17732g	153.231	7.26895
S13	MK1	24	glycerol/glucose	YALI0B17754g	28.3586	4.87571
S13	MK1	24	glycerol/glucose	YALI0B17776g	3.3114	2.10815
S13	MK1	24	glycerol/glucose	YALI0B17798g	27.3266	4.82409
S13	MK1	24	glycerol/glucose	YALI0B17820g	20.1888	4.40523
S13	MK1	24	glycerol/glucose	YALI0B17842g	15.2112	4.01892
S13	MK1	24	glycerol/glucose	YALI0B17864g	11.6468	3.6607
S13	MK1	24	glycerol/glucose	YALI0B17886g	20.6307	4.43501
S13	MK1	24	glycerol/glucose	YALI0B17908g	21.5422	4.49456
S13	MK1	24	glycerol/glucose	YALI0B17930g	421.253	8.72196
S13	MK1	24	glycerol/glucose	YALI0B17996g	362.52	8.50589
S13	MK1	24	glycerol/glucose	YALI0B18018g	13.5423	3.86219
S13	MK1	24	glycerol/glucose	YALI0B18040g	78.7901	6.31814
S13	MK1	24	glycerol/glucose	YALI0B18062g	229.788	7.85043
S13	MK1	24	glycerol/glucose	YALI0B18084g	4.17498	2.37155
S13	MK1	24	glycerol/glucose	YALI0B18128g	35.6427	5.19545
S13	MK1	24	glycerol/glucose	YALI0B18150g	218.374	7.77725
S13	MK1	24	glycerol/glucose	YALI0B18172g	29.5467	4.93295
S13	MK1	24	glycerol/glucose	YALI0B18194g	2934.56	11.5194
S13	MK1	24	glycerol/glucose	YALI0B18216g	13.5019	3.85817
S13	MK1	24	glycerol/glucose	YALI0B18238g	37.1119	5.25217
S13	MK1	24	glycerol/glucose	YALI0B18260g	25.7171	4.73969
S13	MK1	24	glycerol/glucose	YALI0B18282g	379.693	8.57249
S13	MK1	24	glycerol/glucose	YALI0B18298g	2461.22	11.2657
S13	MK1	24	glycerol/glucose	YALI0B18304g	19.9222	4.38696
S13	MK1	24	glycerol/glucose	YALI0B18326g	60.8743	5.95127
S13	MK1	24	glycerol/glucose	YALI0B18348g	116.914	6.88159
S13	MK1	24	glycerol/glucose	YALI0B18370g	0.566365	0.64742
S13	MK1	24	glycerol/glucose	YALI0B18392g	138.124	7.12023
S13	MK1	24	glycerol/glucose	YALI0B18414g	37.7606	5.27652
S13	MK1	24	glycerol/glucose	YALI0B18436g	7.80541	3.13839
S13	MK1	24	glycerol/glucose	YALI0B18458g	229.84	7.85075
S13	MK1	24	glycerol/glucose	YALI0B18480g	31.5728	5.0256
S13	MK1	24	glycerol/glucose	YALI0B18502g	344.064	8.43072
S13	MK1	24	glycerol/glucose	YALI0B18524g	13.7555	3.88318
S13	MK1	24	glycerol/glucose	YALI0B18546g	115.446	6.86352
S13	MK1	24	glycerol/glucose	YALI0B18568g	63.249	6.0056
S13	MK1	24	glycerol/glucose	YALI0B18590g	41.1451	5.39729
S13	MK1	24	glycerol/glucose	YALI0B18612g	19.7847	4.37745
S13	MK1	24	glycerol/glucose	YALI0B18634g	61.8961	5.9749
S13	MK1	24	glycerol/glucose	YALI0B18656g	16.6684	4.1431
S13	MK1	24	glycerol/glucose	YALI0B18678g	18.5942	4.29235
S13	MK1	24	glycerol/glucose	YALI0B18700g	90.4729	6.51527
S13	MK1	24	glycerol/glucose	YALI0B18722g	51.5963	5.71689
S13	MK1	24	glycerol/glucose	YALI0B18744g	30.9635	4.99835
S13	MK1	24	glycerol/glucose	YALI0B18759g	20.5258	4.428
S13	MK1	24	glycerol/glucose	YALI0B18788g	28.7625	4.89542
S13	MK1	24	glycerol/glucose	YALI0B18810g	24.296	4.66084
S13	MK1	24	glycerol/glucose	YALI0B18854g	23.8848	4.63719
S13	MK1	24	glycerol/glucose	YALI0B18876g	44.26	5.50016
S13	MK1	24	glycerol/glucose	YALI0B18898g	21.7538	4.50804
S13	MK1	24	glycerol/glucose	YALI0B18920g	125.082	6.97821
S13	MK1	24	glycerol/glucose	YALI0B18942g	4.57384	2.47867
S13	MK1	24	glycerol/glucose	YALI0B18964g	60.2494	5.93662
S13	MK1	24	glycerol/glucose	YALI0B18986g	3.07105	2.0254
S13	MK1	24	glycerol/glucose	YALI0B19008g	9.44512	3.38476
S13	MK1	24	glycerol/glucose	YALI0B19030g	1.03205	1.02294
S13	MK1	24	glycerol/glucose	YALI0B19052g	59.8282	5.92667
S13	MK1	24	glycerol/glucose	YALI0B19074g	24.51	4.67299
S13	MK1	24	glycerol/glucose	YALI0B19096g	81.3161	6.3631
S13	MK1	24	glycerol/glucose	YALI0B19118g	50.4708	5.68568
S13	MK1	24	glycerol/glucose	YALI0B19162g	53.4809	5.76768
S13	MK1	24	glycerol/glucose	YALI0B19184g	32.6985	5.07461
S13	MK1	24	glycerol/glucose	YALI0B19206g	72.3714	6.19715
S13	MK1	24	glycerol/glucose	YALI0B19228g	11.4608	3.63932
S13	MK1	24	glycerol/glucose	YALI0B19250g	612.134	9.26006
S13	MK1	24	glycerol/glucose	YALI0B19316g	0.91974	0.940911
S13	MK1	24	glycerol/glucose	YALI0B19338g	130.017	7.03361
S13	MK1	24	glycerol/glucose	YALI0B19360g	83.7374	6.40493
S13	MK1	24	glycerol/glucose	YALI0B19382g	127.483	7.00543
S13	MK1	24	glycerol/glucose	YALI0B19448g	15.7768	4.06839
S13	MK1	24	glycerol/glucose	YALI0B19470g	0	0
S13	MK1	24	glycerol/glucose	YALI0B19492g	0.130107	0.176459
S13	MK1	24	glycerol/glucose	YALI0B19558g	53.6386	5.77185
S13	MK1	24	glycerol/glucose	YALI0B19580g	44.5165	5.50832
S13	MK1	24	glycerol/glucose	YALI0B19602g	0	0
S13	MK1	24	glycerol/glucose	YALI0B19624g	48.8336	5.63905
S13	MK1	24	glycerol/glucose	YALI0B19646g	70.9166	6.16825
S13	MK1	24	glycerol/glucose	YALI0B19668g	498.177	8.96341
S13	MK1	24	glycerol/glucose	YALI0B19712g	29.6666	4.9386
S13	MK1	24	glycerol/glucose	YALI0B19734g	22.269	4.54034
S13	MK1	24	glycerol/glucose	YALI0B19756g	231.591	7.86165
S13	MK1	24	glycerol/glucose	YALI0B19778g	524.537	9.03765
S13	MK1	24	glycerol/glucose	YALI0B19800g	2.52089	1.81594
S13	MK1	24	glycerol/glucose	YALI0B19844g	0.117002	0.159632
S13	MK1	24	glycerol/glucose	YALI0B19866g	1.74439	1.45648
S13	MK1	24	glycerol/glucose	YALI0B19888g	30.2217	4.96448
S13	MK1	24	glycerol/glucose	YALI0B19910g	12.7702	3.78347
S13	MK1	24	glycerol/glucose	YALI0B19976g	6.43215	2.89378
S13	MK1	24	glycerol/glucose	YALI0B19998g	4.58394	2.48128
S13	MK1	24	glycerol/glucose	YALI0B20020g	106.432	6.74728
S13	MK1	24	glycerol/glucose	YALI0B20042g	0	0
S13	MK1	24	glycerol/glucose	YALI0B20064g	78.4846	6.3126
S13	MK1	24	glycerol/glucose	YALI0B20086g	67.582	6.09976
S13	MK1	24	glycerol/glucose	YALI0B20108g	109.925	6.79344
S13	MK1	24	glycerol/glucose	YALI0B20174g	4.94263	2.5711
S13	MK1	24	glycerol/glucose	YALI0B20196g	281.803	8.14366
S13	MK1	24	glycerol/glucose	YALI0B20218g	38.4831	5.30316
S13	MK1	24	glycerol/glucose	YALI0B20240g	241.519	7.92195
S13	MK1	24	glycerol/glucose	YALI0B20262g	22.8008	4.57294
S13	MK1	24	glycerol/glucose	YALI0B20284g	3.65329	2.21825
S13	MK1	24	glycerol/glucose	YALI0B20306g	1161.71	10.1833
S13	MK1	24	glycerol/glucose	YALI0B20328g	60.5073	5.94269
S13	MK1	24	glycerol/glucose	YALI0B20350g	0.067718	0.0945307
S13	MK1	24	glycerol/glucose	YALI0B20372g	132.274	7.05825
S13	MK1	24	glycerol/glucose	YALI0B20394g	36.7323	5.23773
S13	MK1	24	glycerol/glucose	YALI0B20416g	128.862	7.02084
S13	MK1	24	glycerol/glucose	YALI0B20438g	109.462	6.78741
S13	MK1	24	glycerol/glucose	YALI0B20460g	85.4547	6.43387
S13	MK1	24	glycerol/glucose	YALI0B20482g	379.364	8.57124
S13	MK1	24	glycerol/glucose	YALI0B20504g	717.476	9.4888
S13	MK1	24	glycerol/glucose	YALI0B20526g	2.45586	1.78904
S13	MK1	24	glycerol/glucose	YALI0B20570g	134.801	7.08535
S13	MK1	24	glycerol/glucose	YALI0B20592g	16.4617	4.12612
S13	MK1	24	glycerol/glucose	YALI0B20614g	2.65987	1.87179
S13	MK1	24	glycerol/glucose	YALI0B20636g	5.6454	2.73236
S13	MK1	24	glycerol/glucose	YALI0B20658g	19.084	4.32797
S13	MK1	24	glycerol/glucose	YALI0B20680g	26.8361	4.79888
S13	MK1	24	glycerol/glucose	YALI0B20702g	0.099337	0.136634
S13	MK1	24	glycerol/glucose	YALI0B20724g	11.2877	3.61914
S13	MK1	24	glycerol/glucose	YALI0B20746g	62.516	5.98905
S13	MK1	24	glycerol/glucose	YALI0B20768g	21.8603	4.51477
S13	MK1	24	glycerol/glucose	YALI0B20790g	71.5469	6.18084
S13	MK1	24	glycerol/glucose	YALI0B20812g	4.07089	2.34224
S13	MK1	24	glycerol/glucose	YALI0B20834g	48.2147	5.62102
S13	MK1	24	glycerol/glucose	YALI0B20856g	223.474	7.8104
S13	MK1	24	glycerol/glucose	YALI0B20878g	119.055	6.90755
S13	MK1	24	glycerol/glucose	YALI0B20900g	87.2103	6.46288
S13	MK1	24	glycerol/glucose	YALI0B20911g	138.835	7.12758
S13	MK1	24	glycerol/glucose	YALI0B20922g	911.854	9.83424
S13	MK1	24	glycerol/glucose	YALI0B20944g	33.1005	5.09172
S13	MK1	24	glycerol/glucose	YALI0B20966g	402.066	8.65487
S13	MK1	24	glycerol/glucose	YALI0B20988g	25.6613	4.73668
S13	MK1	24	glycerol/glucose	YALI0B21010g	2.50064	1.80762
S13	MK1	24	glycerol/glucose	YALI0B21032g	26.5773	4.78541
S13	MK1	24	glycerol/glucose	YALI0B21054g	24.0801	4.64847
S13	MK1	24	glycerol/glucose	YALI0B21076g	970.339	9.92383
S13	MK1	24	glycerol/glucose	YALI0B21098g	43.1341	5.46382
S13	MK1	24	glycerol/glucose	YALI0B21120g	494.33	8.95225
S13	MK1	24	glycerol/glucose	YALI0B21142g	191.501	7.58872
S13	MK1	24	glycerol/glucose	YALI0B21164g	163.255	7.3598
S13	MK1	24	glycerol/glucose	YALI0B21186g	303.094	8.24838
S13	MK1	24	glycerol/glucose	YALI0B21208g	32.8011	5.079
S13	MK1	24	glycerol/glucose	YALI0B21230g	94.223	6.57324
S13	MK1	24	glycerol/glucose	YALI0B21252g	505.273	8.98377
S13	MK1	24	glycerol/glucose	YALI0B21274g	36.6964	5.23636
S13	MK1	24	glycerol/glucose	YALI0B21296g	44.7389	5.51535
S13	MK1	24	glycerol/glucose	YALI0B21318g	225.818	7.82539
S13	MK1	24	glycerol/glucose	YALI0B21340g	81.6349	6.36868
S13	MK1	24	glycerol/glucose	YALI0B21362g	148.107	7.2202
S13	MK1	24	glycerol/glucose	YALI0B21384g	51.4871	5.71389
S13	MK1	24	glycerol/glucose	YALI0B21406g	51.342	5.7099
S13	MK1	24	glycerol/glucose	YALI0B21428g	355.171	8.47643
S13	MK1	24	glycerol/glucose	YALI0B21450g	164.062	7.36686
S13	MK1	24	glycerol/glucose	YALI0B21472g	14.3275	3.93805
S13	MK1	24	glycerol/glucose	YALI0B21494g	32.6519	5.07262
S13	MK1	24	glycerol/glucose	YALI0B21516g	12.5408	3.75924
S13	MK1	24	glycerol/glucose	YALI0B21527g	859.366	9.74881
S13	MK1	24	glycerol/glucose	YALI0B21538g	20.9894	4.45874
S13	MK1	24	glycerol/glucose	YALI0B21560g	207.385	7.70311
S13	MK1	24	glycerol/glucose	YALI0B21582g	112.231	6.82313
S13	MK1	24	glycerol/glucose	YALI0B21604g	259.997	8.02789
S13	MK1	24	glycerol/glucose	YALI0B21626g	34.1968	5.13737
S13	MK1	24	glycerol/glucose	YALI0B21662g	59.6713	5.92294
S13	MK1	24	glycerol/glucose	YALI0B21670g	52.9598	5.75381
S13	MK1	24	glycerol/glucose	YALI0B21692g	252.646	7.98667
S13	MK1	24	glycerol/glucose	YALI0B21714g	24.0246	4.64528
S13	MK1	24	glycerol/glucose	YALI0B21780g	48.8323	5.63901
S13	MK1	24	glycerol/glucose	YALI0B21824g	0.448761	0.53482
S13	MK1	24	glycerol/glucose	YALI0B21846g	1.90774	1.5399
S13	MK1	24	glycerol/glucose	YALI0B21868g	0.453956	0.539984
S13	MK1	24	glycerol/glucose	YALI0B21890g	25.7654	4.7423
S13	MK1	24	glycerol/glucose	YALI0B21912g	112.385	6.82509
S13	MK1	24	glycerol/glucose	YALI0B21978g	17.9334	4.24286
S13	MK1	24	glycerol/glucose	YALI0B22000g	60.1766	5.93491
S13	MK1	24	glycerol/glucose	YALI0B22066g	1952.23	10.9316
S13	MK1	24	glycerol/glucose	YALI0B22088g	30.4787	4.9763
S13	MK1	24	glycerol/glucose	YALI0B22110g	33.6062	5.11296
S13	MK1	24	glycerol/glucose	YALI0B22125g	976.978	9.93366
S13	MK1	24	glycerol/glucose	YALI0B22132g	41.5233	5.41018
S13	MK1	24	glycerol/glucose	YALI0B22154g	221.203	7.79574
S13	MK1	24	glycerol/glucose	YALI0B22176g	19.0259	4.3238
S13	MK1	24	glycerol/glucose	YALI0B22198g	289.208	8.18095
S13	MK1	24	glycerol/glucose	YALI0B22220g	112.565	6.82737
S13	MK1	24	glycerol/glucose	YALI0B22242g	12.6999	3.7761
S13	MK1	24	glycerol/glucose	YALI0B22264g	0.819331	0.863408
S13	MK1	24	glycerol/glucose	YALI0B22286g	181.7	7.51333
S13	MK1	24	glycerol/glucose	YALI0B22308g	80.1704	6.34288
S13	MK1	24	glycerol/glucose	YALI0B22330g	12.7289	3.77915
S13	MK1	24	glycerol/glucose	YALI0B22374g	33.4851	5.1079
S13	MK1	24	glycerol/glucose	YALI0B22396g	63.2213	6.00498
S13	MK1	24	glycerol/glucose	YALI0B22418g	37.8803	5.28097
S13	MK1	24	glycerol/glucose	YALI0B22440g	35.1066	5.17419
S13	MK1	24	glycerol/glucose	YALI0B22462g	12.9255	3.79966
S13	MK1	24	glycerol/glucose	YALI0B22484g	18.2671	4.26807
S13	MK1	24	glycerol/glucose	YALI0B22506g	38.0446	5.28705
S13	MK1	24	glycerol/glucose	YALI0B22528g	35.6584	5.19607
S13	MK1	24	glycerol/glucose	YALI0B22550g	19.9737	4.39051
S13	MK1	24	glycerol/glucose	YALI0B22572g	25.3084	4.71745
S13	MK1	24	glycerol/glucose	YALI0B22594g	113.79	6.84285
S13	MK1	24	glycerol/glucose	YALI0B22616g	60.5942	5.94472
S13	MK1	24	glycerol/glucose	YALI0B22638g	73.5831	6.22078
S13	MK1	24	glycerol/glucose	YALI0B22660g	61.3431	5.96216
S13	MK1	24	glycerol/glucose	YALI0B22682g	40.4108	5.37193
S13	MK1	24	glycerol/glucose	YALI0B22704g	55.7785	5.82727
S13	MK1	24	glycerol/glucose	YALI0B22726g	9.7627	3.42797
S13	MK1	24	glycerol/glucose	YALI0B22748g	1.78539	1.47788
S13	MK1	24	glycerol/glucose	YALI0B22770g	18.3606	4.27505
S13	MK1	24	glycerol/glucose	YALI0B22792g	11.2363	3.6131
S13	MK1	24	glycerol/glucose	YALI0B22814g	4.89546	2.5596
S13	MK1	24	glycerol/glucose	YALI0B22836g	133.026	7.06637
S13	MK1	24	glycerol/glucose	YALI0B22858g	33.1628	5.09436
S13	MK1	24	glycerol/glucose	YALI0B22880g	4.7459	2.52253
S13	MK1	24	glycerol/glucose	YALI0B22902g	44.063	5.49387
S13	MK1	24	glycerol/glucose	YALI0B22924g	97.8386	6.627
S13	MK1	24	glycerol/glucose	YALI0B22946g	142.581	7.16572
S13	MK1	24	glycerol/glucose	YALI0B22968g	82.7377	6.3878
S13	MK1	24	glycerol/glucose	YALI0B22990g	5.87439	2.78123
S13	MK1	24	glycerol/glucose	YALI0B23012g	48.4406	5.62763
S13	MK1	24	glycerol/glucose	YALI0B23034g	8.10978	3.18742
S13	MK1	24	glycerol/glucose	YALI0B23056g	254.241	7.99571
S13	MK1	24	glycerol/glucose	YALI0B23078g	70.4803	6.15947
S13	MK1	24	glycerol/glucose	YALI0B23100g	229.91	7.85119
S13	MK1	24	glycerol/glucose	YALI0B23111g	43.7136	5.48264
S13	MK1	24	glycerol/glucose	YALI0B23122g	83.8392	6.40666
S13	MK1	24	glycerol/glucose	YALI0B23144g	24.8806	4.6938
S13	MK1	24	glycerol/glucose	YALI0B23166g	35.7831	5.20097
S13	MK1	24	glycerol/glucose	YALI0B23188g	145.358	7.19336
S13	MK1	24	glycerol/glucose	YALI0B23210g	36.7652	5.23899
S13	MK1	24	glycerol/glucose	YALI0B23232g	167.9	7.40003
S13	MK1	24	glycerol/glucose	YALI0B23254g	19.4728	4.35563
S13	MK1	24	glycerol/glucose	YALI0B23276g	163.688	7.36359
S13	MK1	24	glycerol/glucose	YALI0B23298g	47.2286	5.59182
S13	MK1	24	glycerol/glucose	YALI0B23320g	24.7053	4.68399
S13	MK1	24	glycerol/glucose	YALI0B23342g	57.6155	5.87321
S13	MK1	24	glycerol/glucose	YALI0B23364g	81.6403	6.36877
S13	MK1	24	glycerol/glucose	YALI0B23386g	162.914	7.3568
S13	MK1	24	glycerol/glucose	YALI0B23408g	962.381	9.91196
S13	MK1	24	glycerol/glucose	YALI0B23430g	218.304	7.77679
S13	MK1	24	glycerol/glucose	YALI0B23452g	4.53881	2.46958
S13	MK1	24	glycerol/glucose	YALI0B23474g	34.4056	5.1459
S13	MK1	24	glycerol/glucose	YALI0B23496g	246.766	7.95283
S13	MK1	24	glycerol/glucose	YALI0C00110g	25.6411	4.73558
S13	MK1	24	glycerol/glucose	YALI0C00165g	40.9204	5.38958
S13	MK1	24	glycerol/glucose	YALI0C00187g	94.2308	6.57336
S13	MK1	24	glycerol/glucose	YALI0C00209g	147.571	7.21501
S13	MK1	24	glycerol/glucose	YALI0C00231g	7.31988	3.05656
S13	MK1	24	glycerol/glucose	YALI0C00253g	97.8034	6.62649
S13	MK1	24	glycerol/glucose	YALI0C00275g	13.5833	3.86624
S13	MK1	24	glycerol/glucose	YALI0C00297g	8.64339	3.26954
S13	MK1	24	glycerol/glucose	YALI0C00319g	33.4809	5.10772
S13	MK1	24	glycerol/glucose	YALI0C00341g	1.79055	1.48055
S13	MK1	24	glycerol/glucose	YALI0C00363g	14.6133	3.9647
S13	MK1	24	glycerol/glucose	YALI0C00385g	14.5642	3.96016
S13	MK1	24	glycerol/glucose	YALI0C00407g	400.961	8.65091
S13	MK1	24	glycerol/glucose	YALI0C00429g	16.9542	4.16625
S13	MK1	24	glycerol/glucose	YALI0C00451g	12.0718	3.70839
S13	MK1	24	glycerol/glucose	YALI0C00473g	37.3399	5.26077
S13	MK1	24	glycerol/glucose	YALI0C00495g	26.4643	4.77949
S13	MK1	24	glycerol/glucose	YALI0C00539g	466.392	8.86849
S13	MK1	24	glycerol/glucose	YALI0C00550g	212.684	7.73934
S13	MK1	24	glycerol/glucose	YALI0C00561g	150.489	7.24307
S13	MK1	24	glycerol/glucose	YALI0C00583g	1.00878	1.00632
S13	MK1	24	glycerol/glucose	YALI0C00605g	336.375	8.39821
S13	MK1	24	glycerol/glucose	YALI0C00627g	12.0688	3.70805
S13	MK1	24	glycerol/glucose	YALI0C00649g	123.645	6.96168
S13	MK1	24	glycerol/glucose	YALI0C00671g	18.1601	4.26003
S13	MK1	24	glycerol/glucose	YALI0C00693g	183.148	7.52472
S13	MK1	24	glycerol/glucose	YALI0C00715g	137.196	7.11057
S13	MK1	24	glycerol/glucose	YALI0C00759g	35.3897	5.18546
S13	MK1	24	glycerol/glucose	YALI0C00781g	52.9733	5.75417
S13	MK1	24	glycerol/glucose	YALI0C00803g	72.6872	6.20334
S13	MK1	24	glycerol/glucose	YALI0C00825g	0.78371	0.834881
S13	MK1	24	glycerol/glucose	YALI0C00847g	30.2464	4.96562
S13	MK1	24	glycerol/glucose	YALI0C00869g	12.7336	3.77964
S13	MK1	24	glycerol/glucose	YALI0C00891g	91.5752	6.53255
S13	MK1	24	glycerol/glucose	YALI0C00913g	20.1474	4.40241
S13	MK1	24	glycerol/glucose	YALI0C00957g	30.6286	4.98316
S13	MK1	24	glycerol/glucose	YALI0C00979g	1.50223	1.32321
S13	MK1	24	glycerol/glucose	YALI0C01001g	6.84675	2.97209
S13	MK1	24	glycerol/glucose	YALI0C01023g	13.039	3.81137
S13	MK1	24	glycerol/glucose	YALI0C01045g	27.7565	4.84582
S13	MK1	24	glycerol/glucose	YALI0C01067g	0	0
S13	MK1	24	glycerol/glucose	YALI0C01089g	0.339554	0.421753
S13	MK1	24	glycerol/glucose	YALI0C01111g	283.064	8.15007
S13	MK1	24	glycerol/glucose	YALI0C01133g	71.4855	6.17962
S13	MK1	24	glycerol/glucose	YALI0C01155g	27.4201	4.82884
S13	MK1	24	glycerol/glucose	YALI0C01177g	44.8237	5.51802
S13	MK1	24	glycerol/glucose	YALI0C01199g	3.03258	2.0117
S13	MK1	24	glycerol/glucose	YALI0C01221g	104.587	6.72229
S13	MK1	24	glycerol/glucose	YALI0C01243g	87.8807	6.4738
S13	MK1	24	glycerol/glucose	YALI0C01287g	78.033	6.30438
S13	MK1	24	glycerol/glucose	YALI0C01309g	59.6713	5.92294
S13	MK1	24	glycerol/glucose	YALI0C01331g	17.7797	4.2311
S13	MK1	24	glycerol/glucose	YALI0C01375g	38.4622	5.3024
S13	MK1	24	glycerol/glucose	YALI0C01397g	19.276	4.3417
S13	MK1	24	glycerol/glucose	YALI0C01411g	1.01793	1.01288
S13	MK1	24	glycerol/glucose	YALI0C01419g	25.1144	4.70677
S13	MK1	24	glycerol/glucose	YALI0C01441g	126.666	6.99623
S13	MK1	24	glycerol/glucose	YALI0C01463g	34.3013	5.14165
S13	MK1	24	glycerol/glucose	YALI0C01485g	14.3047	3.9359
S13	MK1	24	glycerol/glucose	YALI0C01507g	17.0958	4.17758
S13	MK1	24	glycerol/glucose	YALI0C01573g	23.6868	4.62567
S13	MK1	24	glycerol/glucose	YALI0C01595g	78.0299	6.30433
S13	MK1	24	glycerol/glucose	YALI0C01617g	54.5697	5.79623
S13	MK1	24	glycerol/glucose	YALI0C01694g	14.2813	3.9337
S13	MK1	24	glycerol/glucose	YALI0C01716g	1002.87	9.97136
S13	MK1	24	glycerol/glucose	YALI0C01738g	70.6396	6.16269
S13	MK1	24	glycerol/glucose	YALI0C01760g	47.671	5.60499
S13	MK1	24	glycerol/glucose	YALI0C01782g	0.280901	0.357159
S13	MK1	24	glycerol/glucose	YALI0C01826g	4.53241	2.46791
S13	MK1	24	glycerol/glucose	YALI0C01859g	36.3996	5.22495
S13	MK1	24	glycerol/glucose	YALI0C01903g	47.8962	5.61165
S13	MK1	24	glycerol/glucose	YALI0C01925g	20.1462	4.40233
S13	MK1	24	glycerol/glucose	YALI0C01947g	1.87321	1.52266
S13	MK1	24	glycerol/glucose	YALI0C01969g	16.0806	4.09428
S13	MK1	24	glycerol/glucose	YALI0C01991g	11.4413	3.63707
S13	MK1	24	glycerol/glucose	YALI0C02057g	40.0672	5.35992
S13	MK1	24	glycerol/glucose	YALI0C02167g	1.69761	1.43168
S13	MK1	24	glycerol/glucose	YALI0C02211g	43.9201	5.48929
S13	MK1	24	glycerol/glucose	YALI0C02233g	119.336	6.91092
S13	MK1	24	glycerol/glucose	YALI0C02255g	5.28827	2.65266
S13	MK1	24	glycerol/glucose	YALI0C02321g	42.2547	5.43479
S13	MK1	24	glycerol/glucose	YALI0C02343g	72.9428	6.20834
S13	MK1	24	glycerol/glucose	YALI0C02365g	13.543	3.86225
S13	MK1	24	glycerol/glucose	YALI0C02387g	11.0262	3.58811
S13	MK1	24	glycerol/glucose	YALI0C02409g	37.7501	5.27613
S13	MK1	24	glycerol/glucose	YALI0C02431g	18.2616	4.26765
S13	MK1	24	glycerol/glucose	YALI0C02453g	93.0216	6.55492
S13	MK1	24	glycerol/glucose	YALI0C02475g	28.2445	4.87009
S13	MK1	24	glycerol/glucose	YALI0C02497g	51.1901	5.7057
S13	MK1	24	glycerol/glucose	YALI0C02519g	14.7619	3.97837
S13	MK1	24	glycerol/glucose	YALI0C02541g	0.354997	0.43829
S13	MK1	24	glycerol/glucose	YALI0C02563g	63.976	6.02183
S13	MK1	24	glycerol/glucose	YALI0C02585g	9.22334	3.35379
S13	MK1	24	glycerol/glucose	YALI0C02607g	19.2632	4.34079
S13	MK1	24	glycerol/glucose	YALI0C02629g	54.4604	5.79339
S13	MK1	24	glycerol/glucose	YALI0C02651g	104.871	6.72616
S13	MK1	24	glycerol/glucose	YALI0C02717g	82.7469	6.38796
S13	MK1	24	glycerol/glucose	YALI0C02761g	7.93321	3.15918
S13	MK1	24	glycerol/glucose	YALI0C02783g	0.248228	0.319881
S13	MK1	24	glycerol/glucose	YALI0C02805g	66.9309	6.086
S13	MK1	24	glycerol/glucose	YALI0C02827g	2.33534	1.73783
S13	MK1	24	glycerol/glucose	YALI0C02849g	53.3046	5.763
S13	MK1	24	glycerol/glucose	YALI0C02871g	36.8084	5.24063
S13	MK1	24	glycerol/glucose	YALI0C02893g	57.4967	5.87028
S13	MK1	24	glycerol/glucose	YALI0C02915g	47.3494	5.59543
S13	MK1	24	glycerol/glucose	YALI0C02937g	287.212	8.17099
S13	MK1	24	glycerol/glucose	YALI0C02959g	70.9811	6.16955
S13	MK1	24	glycerol/glucose	YALI0C02981g	929.109	9.86126
S13	MK1	24	glycerol/glucose	YALI0C03003g	55.4573	5.81909
S13	MK1	24	glycerol/glucose	YALI0C03025g	2.05122	1.60939
S13	MK1	24	glycerol/glucose	YALI0C03047g	65.416	6.05346
S13	MK1	24	glycerol/glucose	YALI0C03069g	112.083	6.82124
S13	MK1	24	glycerol/glucose	YALI0C03091g	1.39084	1.25752
S13	MK1	24	glycerol/glucose	YALI0C03135g	36.2756	5.22016
S13	MK1	24	glycerol/glucose	YALI0C03179g	88.1723	6.47852
S13	MK1	24	glycerol/glucose	YALI0C03201g	202.303	7.66748
S13	MK1	24	glycerol/glucose	YALI0C03223g	247.298	7.95593
S13	MK1	24	glycerol/glucose	YALI0C03245g	74.8562	6.24519
S13	MK1	24	glycerol/glucose	YALI0C03267g	47.8663	5.61077
S13	MK1	24	glycerol/glucose	YALI0C03333g	60.6694	5.94648
S13	MK1	24	glycerol/glucose	YALI0C03355g	248.246	7.96143
S13	MK1	24	glycerol/glucose	YALI0C03377g	42.695	5.4494
S13	MK1	24	glycerol/glucose	YALI0C03399g	5.56991	2.71587
S13	MK1	24	glycerol/glucose	YALI0C03443g	148.788	7.22677
S13	MK1	24	glycerol/glucose	YALI0C03465g	36.5191	5.22955
S13	MK1	24	glycerol/glucose	YALI0C03487g	4.50703	2.46127
S13	MK1	24	glycerol/glucose	YALI0C03498g	42.6172	5.44682
S13	MK1	24	glycerol/glucose	YALI0C03520g	96.2119	6.60306
S13	MK1	24	glycerol/glucose	YALI0C03542g	0.832254	0.87362
S13	MK1	24	glycerol/glucose	YALI0C03564g	163.201	7.35932
S13	MK1	24	glycerol/glucose	YALI0C03586g	11.4206	3.63467
S13	MK1	24	glycerol/glucose	YALI0C03608g	54.4451	5.79299
S13	MK1	24	glycerol/glucose	YALI0C03630g	20.5644	4.43058
S13	MK1	24	glycerol/glucose	YALI0C03652g	31.6089	5.0272
S13	MK1	24	glycerol/glucose	YALI0C03674g	51.1616	5.70491
S13	MK1	24	glycerol/glucose	YALI0C03696g	193.541	7.60393
S13	MK1	24	glycerol/glucose	YALI0C03718g	38.8744	5.31739
S13	MK1	24	glycerol/glucose	YALI0C03762g	13.458	3.8538
S13	MK1	24	glycerol/glucose	YALI0C03784g	23.9539	4.64119
S13	MK1	24	glycerol/glucose	YALI0C03806g	100.83	6.67002
S13	MK1	24	glycerol/glucose	YALI0C03828g	21.5058	4.49222
S13	MK1	24	glycerol/glucose	YALI0C03850g	110.131	6.79612
S13	MK1	24	glycerol/glucose	YALI0C03872g	1688.62	10.7225
S13	MK1	24	glycerol/glucose	YALI0C03894g	49.9808	5.67188
S13	MK1	24	glycerol/glucose	YALI0C03916g	39.0575	5.324
S13	MK1	24	glycerol/glucose	YALI0C03982g	56.0512	5.83418
S13	MK1	24	glycerol/glucose	YALI0C04004g	52.4302	5.73958
S13	MK1	24	glycerol/glucose	YALI0C04026g	2.34103	1.74029
S13	MK1	24	glycerol/glucose	YALI0C04048g	1.45072	1.29321
S13	MK1	24	glycerol/glucose	YALI0C04070g	40.9579	5.39087
S13	MK1	24	glycerol/glucose	YALI0C04092g	171.974	7.43441
S13	MK1	24	glycerol/glucose	YALI0C04114g	92.6225	6.54878
S13	MK1	24	glycerol/glucose	YALI0C04136g	16.9899	4.16912
S13	MK1	24	glycerol/glucose	YALI0C04158g	72.0272	6.19036
S13	MK1	24	glycerol/glucose	YALI0C04180g	11.9203	3.69156
S13	MK1	24	glycerol/glucose	YALI0C04213g	67.4522	6.09703
S13	MK1	24	glycerol/glucose	YALI0C04235g	27.586	4.83724
S13	MK1	24	glycerol/glucose	YALI0C04257g	69.34	6.13627
S13	MK1	24	glycerol/glucose	YALI0C04279g	5.16932	2.62511
S13	MK1	24	glycerol/glucose	YALI0C04301g	17.515	4.21063
S13	MK1	24	glycerol/glucose	YALI0C04323g	0.10332	0.141851
S13	MK1	24	glycerol/glucose	YALI0C04345g	42.3855	5.43914
S13	MK1	24	glycerol/glucose	YALI0C04367g	21.084	4.46493
S13	MK1	24	glycerol/glucose	YALI0C04389g	106.175	6.74383
S13	MK1	24	glycerol/glucose	YALI0C04411g	159.698	7.32821
S13	MK1	24	glycerol/glucose	YALI0C04433g	355.483	8.47769
S13	MK1	24	glycerol/glucose	YALI0C04455g	103.818	6.71175
S13	MK1	24	glycerol/glucose	YALI0C04477g	86.548	6.452
S13	MK1	24	glycerol/glucose	YALI0C04499g	2.60771	1.85108
S13	MK1	24	glycerol/glucose	YALI0C04521g	130.754	7.04171
S13	MK1	24	glycerol/glucose	YALI0C04543g	23.8843	4.63717
S13	MK1	24	glycerol/glucose	YALI0C04565g	5.17197	2.62573
S13	MK1	24	glycerol/glucose	YALI0C04587g	166.438	7.38749
S13	MK1	24	glycerol/glucose	YALI0C04620g	100.789	6.66944
S13	MK1	24	glycerol/glucose	YALI0C04730g	0.566877	0.647892
S13	MK1	24	glycerol/glucose	YALI0C04774g	130.209	7.03572
S13	MK1	24	glycerol/glucose	YALI0C04796g	26.6056	4.78689
S13	MK1	24	glycerol/glucose	YALI0C04818g	126.407	6.9933
S13	MK1	24	glycerol/glucose	YALI0C04884g	20.6865	4.43873
S13	MK1	24	glycerol/glucose	YALI0C04906g	164.228	7.36832
S13	MK1	24	glycerol/glucose	YALI0C04928g	248.228	7.96132
S13	MK1	24	glycerol/glucose	YALI0C05038g	11.4184	3.63441
S13	MK1	24	glycerol/glucose	YALI0C05060g	57.1747	5.86232
S13	MK1	24	glycerol/glucose	YALI0C05082g	1232.48	10.2685
S13	MK1	24	glycerol/glucose	YALI0C05104g	145.97	7.19938
S13	MK1	24	glycerol/glucose	YALI0C05126g	81.215	6.36133
S13	MK1	24	glycerol/glucose	YALI0C05148g	608.902	9.25243
S13	MK1	24	glycerol/glucose	YALI0C05170g	237.106	7.89546
S13	MK1	24	glycerol/glucose	YALI0C05236g	1.16322	1.11318
S13	MK1	24	glycerol/glucose	YALI0C05258g	44.5253	5.5086
S13	MK1	24	glycerol/glucose	YALI0C05280g	66.6653	6.08034
S13	MK1	24	glycerol/glucose	YALI0C05302g	34.5453	5.15159
S13	MK1	24	glycerol/glucose	YALI0C05324g	76.4557	6.2753
S13	MK1	24	glycerol/glucose	YALI0C05346g	83.9831	6.4091
S13	MK1	24	glycerol/glucose	YALI0C05368g	63.3431	6.00771
S13	MK1	24	glycerol/glucose	YALI0C05467g	384.307	8.58986
S13	MK1	24	glycerol/glucose	YALI0C05489g	111.065	6.80819
S13	MK1	24	glycerol/glucose	YALI0C05500g	52.0354	5.72888
S13	MK1	24	glycerol/glucose	YALI0C05511g	23.8125	4.63299
S13	MK1	24	glycerol/glucose	YALI0C05533g	97.8899	6.62775
S13	MK1	24	glycerol/glucose	YALI0C05555g	34.6991	5.15782
S13	MK1	24	glycerol/glucose	YALI0C05577g	90.548	6.51646
S13	MK1	24	glycerol/glucose	YALI0C05599g	67.8658	6.10572
S13	MK1	24	glycerol/glucose	YALI0C05621g	4316.5	12.076
S13	MK1	24	glycerol/glucose	YALI0C05643g	58.4874	5.89451
S13	MK1	24	glycerol/glucose	YALI0C05665g	653.636	9.35455
S13	MK1	24	glycerol/glucose	YALI0C05687g	1672.46	10.7086
S13	MK1	24	glycerol/glucose	YALI0C05709g	6.00844	2.80909
S13	MK1	24	glycerol/glucose	YALI0C05731g	3.1203	2.04275
S13	MK1	24	glycerol/glucose	YALI0C05753g	827.285	9.69398
S13	MK1	24	glycerol/glucose	YALI0C05775g	41.1501	5.39746
S13	MK1	24	glycerol/glucose	YALI0C05797g	41.5682	5.4117
S13	MK1	24	glycerol/glucose	YALI0C05819g	106.464	6.74771
S13	MK1	24	glycerol/glucose	YALI0C05841g	18.4264	4.27995
S13	MK1	24	glycerol/glucose	YALI0C05863g	39.4067	5.33652
S13	MK1	24	glycerol/glucose	YALI0C05885g	4.27815	2.40003
S13	MK1	24	glycerol/glucose	YALI0C05907g	64.3024	6.02906
S13	MK1	24	glycerol/glucose	YALI0C05929g	3.03428	2.01231
S13	MK1	24	glycerol/glucose	YALI0C05951g	809.334	9.66237
S13	MK1	24	glycerol/glucose	YALI0C05973g	62.2644	5.98332
S13	MK1	24	glycerol/glucose	YALI0C05995g	39.632	5.34454
S13	MK1	24	glycerol/glucose	YALI0C06017g	0.309451	0.388962
S13	MK1	24	glycerol/glucose	YALI0C06039g	410.709	8.68548
S13	MK1	24	glycerol/glucose	YALI0C06061g	22.9683	4.58306
S13	MK1	24	glycerol/glucose	YALI0C06083g	124.1	6.96694
S13	MK1	24	glycerol/glucose	YALI0C06105g	31.6333	5.02827
S13	MK1	24	glycerol/glucose	YALI0C06127g	54.5761	5.79639
S13	MK1	24	glycerol/glucose	YALI0C06149g	504.533	8.98166
S13	MK1	24	glycerol/glucose	YALI0C06171g	461.543	8.85344
S13	MK1	24	glycerol/glucose	YALI0C06193g	51.7933	5.72228
S13	MK1	24	glycerol/glucose	YALI0C06215g	51.275	5.70805
S13	MK1	24	glycerol/glucose	YALI0C06237g	1761.58	10.7835
S13	MK1	24	glycerol/glucose	YALI0C06259g	1.78804	1.47925
S13	MK1	24	glycerol/glucose	YALI0C06281g	154.588	7.28159
S13	MK1	24	glycerol/glucose	YALI0C06303g	143.993	7.17984
S13	MK1	24	glycerol/glucose	YALI0C06325g	43.2468	5.4675
S13	MK1	24	glycerol/glucose	YALI0C06347g	17.6169	4.21854
S13	MK1	24	glycerol/glucose	YALI0C06369g	3991.15	11.963
S13	MK1	24	glycerol/glucose	YALI0C06391g	5.14171	2.61864
S13	MK1	24	glycerol/glucose	YALI0C06424g	18.855	4.31143
S13	MK1	24	glycerol/glucose	YALI0C06446g	40.1826	5.36396
S13	MK1	24	glycerol/glucose	YALI0C06460g	48.5288	5.63019
S13	MK1	24	glycerol/glucose	YALI0C06490g	987.146	9.94858
S13	MK1	24	glycerol/glucose	YALI0C06512g	3.44244	2.15135
S13	MK1	24	glycerol/glucose	YALI0C06534g	626.147	9.29266
S13	MK1	24	glycerol/glucose	YALI0C06556g	49.2097	5.64989
S13	MK1	24	glycerol/glucose	YALI0C06578g	55.4681	5.81936
S13	MK1	24	glycerol/glucose	YALI0C06600g	100.017	6.65845
S13	MK1	24	glycerol/glucose	YALI0C06622g	9.52873	3.39626
S13	MK1	24	glycerol/glucose	YALI0C06644g	3.79788	2.2624
S13	MK1	24	glycerol/glucose	YALI0C06710g	22.4603	4.55215
S13	MK1	24	glycerol/glucose	YALI0C06732g	15.0202	4.00182
S13	MK1	24	glycerol/glucose	YALI0C06754g	12.2374	3.72654
S13	MK1	24	glycerol/glucose	YALI0C06776g	849.643	9.73241
S13	MK1	24	glycerol/glucose	YALI0C06798g	161.713	7.34619
S13	MK1	24	glycerol/glucose	YALI0C06820g	402.68	8.65707
S13	MK1	24	glycerol/glucose	YALI0C06842g	362.34	8.50518
S13	MK1	24	glycerol/glucose	YALI0C06853g	3220.24	11.6534
S13	MK1	24	glycerol/glucose	YALI0C06864g	437.021	8.77486
S13	MK1	24	glycerol/glucose	YALI0C06886g	2419.27	11.241
S13	MK1	24	glycerol/glucose	YALI0C06908g	209.488	7.71759
S13	MK1	24	glycerol/glucose	YALI0C06930g	115.314	6.86189
S13	MK1	24	glycerol/glucose	YALI0C06952g	67.0852	6.08927
S13	MK1	24	glycerol/glucose	YALI0C06974g	32.6598	5.07296
S13	MK1	24	glycerol/glucose	YALI0C06996g	34.0659	5.132
S13	MK1	24	glycerol/glucose	YALI0C07018g	63.9274	6.02075
S13	MK1	24	glycerol/glucose	YALI0C07040g	26.8806	4.80119
S13	MK1	24	glycerol/glucose	YALI0C07062g	45.6492	5.54378
S13	MK1	24	glycerol/glucose	YALI0C07128g	82.1748	6.37807
S13	MK1	24	glycerol/glucose	YALI0C07150g	10.504	3.52407
S13	MK1	24	glycerol/glucose	YALI0C07172g	18.0156	4.24911
S13	MK1	24	glycerol/glucose	YALI0C07194g	3.77313	2.25493
S13	MK1	24	glycerol/glucose	YALI0C07238g	105.805	6.73883
S13	MK1	24	glycerol/glucose	YALI0C07260g	5.51763	2.70435
S13	MK1	24	glycerol/glucose	YALI0C07282g	30.7787	4.98999
S13	MK1	24	glycerol/glucose	YALI0C07304g	107.679	6.76393
S13	MK1	24	glycerol/glucose	YALI0C07326g	27.3039	4.82293
S13	MK1	24	glycerol/glucose	YALI0C07348g	3.5653	2.19071
S13	MK1	24	glycerol/glucose	YALI0C07414g	449.847	8.81649
S13	MK1	24	glycerol/glucose	YALI0C07436g	19.7676	4.37626
S13	MK1	24	glycerol/glucose	YALI0C07458g	1.24697	1.16798
S13	MK1	24	glycerol/glucose	YALI0C07480g	0.252055	0.324298
S13	MK1	24	glycerol/glucose	YALI0C07502g	124.596	6.97265
S13	MK1	24	glycerol/glucose	YALI0C07524g	1914.67	10.9036
S13	MK1	24	glycerol/glucose	YALI0C07546g	0.97023	0.978364
S13	MK1	24	glycerol/glucose	YALI0C07568g	51.2122	5.70631
S13	MK1	24	glycerol/glucose	YALI0C07590g	0.771212	0.824737
S13	MK1	24	glycerol/glucose	YALI0C07612g	80.9572	6.3568
S13	MK1	24	glycerol/glucose	YALI0C07634g	36.1186	5.21407
S13	MK1	24	glycerol/glucose	YALI0C07656g	88.1117	6.47754
S13	MK1	24	glycerol/glucose	YALI0C07678g	26.8151	4.7978
S13	MK1	24	glycerol/glucose	YALI0C07700g	26.9934	4.80701
S13	MK1	24	glycerol/glucose	YALI0C07722g	1.26853	1.18176
S13	MK1	24	glycerol/glucose	YALI0C07744g	17.4019	4.20178
S13	MK1	24	glycerol/glucose	YALI0C07777g	15.6892	4.06085
S13	MK1	24	glycerol/glucose	YALI0C07821g	9.06869	3.3318
S13	MK1	24	glycerol/glucose	YALI0C07843g	60.9099	5.9521
S13	MK1	24	glycerol/glucose	YALI0C07865g	17.1355	4.18074
S13	MK1	24	glycerol/glucose	YALI0C07887g	97.878	6.62758
S13	MK1	24	glycerol/glucose	YALI0C07909g	12.5649	3.76181
S13	MK1	24	glycerol/glucose	YALI0C07931g	0.941137	0.956902
S13	MK1	24	glycerol/glucose	YALI0C07953g	652.656	9.35239
S13	MK1	24	glycerol/glucose	YALI0C07975g	19.2516	4.33997
S13	MK1	24	glycerol/glucose	YALI0C08030g	46.7303	5.57683
S13	MK1	24	glycerol/glucose	YALI0C08052g	21.1176	4.46712
S13	MK1	24	glycerol/glucose	YALI0C08074g	12.0185	3.70249
S13	MK1	24	glycerol/glucose	YALI0C08096g	16.4184	4.12254
S13	MK1	24	glycerol/glucose	YALI0C08118g	538.896	9.07654
S13	MK1	24	glycerol/glucose	YALI0C08140g	558.808	9.12879
S13	MK1	24	glycerol/glucose	YALI0C08184g	5.64096	2.73139
S13	MK1	24	glycerol/glucose	YALI0C08206g	20.9584	4.4567
S13	MK1	24	glycerol/glucose	YALI0C08220g	28.25	4.87036
S13	MK1	24	glycerol/glucose	YALI0C08228g	1.21851	1.14959
S13	MK1	24	glycerol/glucose	YALI0C08283g	1.67082	1.41728
S13	MK1	24	glycerol/glucose	YALI0C08305g	169.506	7.41368
S13	MK1	24	glycerol/glucose	YALI0C08327g	81.8603	6.37261
S13	MK1	24	glycerol/glucose	YALI0C08349g	0.848378	0.88626
S13	MK1	24	glycerol/glucose	YALI0C08371g	29.7367	4.94189
S13	MK1	24	glycerol/glucose	YALI0C08393g	116.807	6.88028
S13	MK1	24	glycerol/glucose	YALI0C08415g	6.77109	2.95812
S13	MK1	24	glycerol/glucose	YALI0C08437g	10.9587	3.57999
S13	MK1	24	glycerol/glucose	YALI0C08459g	55.8145	5.82819
S13	MK1	24	glycerol/glucose	YALI0C08473g	3.43159	2.14783
S13	MK1	24	glycerol/glucose	YALI0C08481g	39.4964	5.33972
S13	MK1	24	glycerol/glucose	YALI0C08547g	45.5805	5.54165
S13	MK1	24	glycerol/glucose	YALI0C08569g	0.402835	0.488345
S13	MK1	24	glycerol/glucose	YALI0C08591g	27.053	4.81008
S13	MK1	24	glycerol/glucose	YALI0C08613g	1.55615	1.35398
S13	MK1	24	glycerol/glucose	YALI0C08635g	608.044	9.2504
S13	MK1	24	glycerol/glucose	YALI0C08657g	27.4816	4.83196
S13	MK1	24	glycerol/glucose	YALI0C08679g	2.97969	1.99266
S13	MK1	24	glycerol/glucose	YALI0C08701g	25.5729	4.73188
S13	MK1	24	glycerol/glucose	YALI0C08723g	168.751	7.40727
S13	MK1	24	glycerol/glucose	YALI0C08745g	58.0178	5.88308
S13	MK1	24	glycerol/glucose	YALI0C08767g	13.6123	3.86911
S13	MK1	24	glycerol/glucose	YALI0C08782g	163.483	7.3618
S13	MK1	24	glycerol/glucose	YALI0C08811g	433.763	8.76409
S13	MK1	24	glycerol/glucose	YALI0C08833g	10.6923	3.54749
S13	MK1	24	glycerol/glucose	YALI0C08855g	36.4269	5.226
S13	MK1	24	glycerol/glucose	YALI0C08877g	73.9039	6.22697
[truncated: 75,665 more rows]

## Sheet: information
All experiments and seqencing were conducted in triplicate
However some samples were collected with some delay (S2, S8, S21, S22), due to restriction of access to bioreactor facility
After seqencing the differences between dalayed samples were clearly visible on PCA plots, thus they were removed from further analysis.
Data from all samples are presented in DATA spreadsheet, samples that were not used for RNA-seq analysis are masked in blue text (S2, S8, S21, S22)
